# Supplementary material for: Transcriptomic Analysis of Wheat Seedling Responses to the Systemic Acquired Resistance Inducer N-Hydroxypipecolic Acid
Source: Front Microbiol. 2021 Feb 11;12:621336. doi: 10.3389/fmicb.2021.621336 (PMC7905219; doi:10.3389/fmicb.2021.621336)
Supplement: Supplementary Table 1 — Primers used in this study. [file Table_1.XLSX]

## Sheet: Sheet1
Supplementary table 1. Primers used in this study
Gene ID	Forward primer sequence (5'-->3')	Reverse primer sequence (5'-->3')	Use	Reference
TraesCS7A02G276400	ACGCACAACAGGTATCGTGT	AAGGATGGCATGTGGAAGGG	RT qPCR	This work
TraesCS5B02G006500	GTCATGACAGCTGAGGAGGC	AGCTTGCGGACCTTGAGTAC	RT qPCR	This work
TraesCS5B02G099300	TCCTCCCCTCCCAAGTTAGG	TTCCCGGTAAAGGATGCACC	RT qPCR	This work
TraesCS5D02G105500	CACGTAAGAGCGAGATGCCT	AGGCCTTCAGTGAATGCTCC	RT qPCR	This work
TraesCS2A02G102600	GTCTATTGCATGCCCAAGCG	GCAATGCCGGCTGAAAAGAA	RT qPCR	This work
TraesCS2D02G102100	TGTGCAGTTCCCACAAAGGT	TGGTCCTTGAATGCCGTCAA	RT qPCR	This work
TraesCS5B02G124100	ACGCACAACAGGTATCGTGT	AAGGATGGCATGTGGAAGGG	RT qPCR	This work
TraesCS4A02G294400	AAGCCGACTCAACCGAAGAG	TTCGCCCTAGCTCAACTGTC	RT qPCR	This work
TraesCS5D02G464800	ATCCATTGTCGTTGGGCCAT	CTGAAGATCTGGGATCCGGC	RT qPCR	This work
TraesCS6B02G191500	TCTTCGTGTTCGAGATGGCG	GTACTGCTTCCCCATGGAGC	RT qPCR	This work
Wheat EF1	ACCCTGACAAGGTTCCCTTC	ACCAGTCAAGGTTGGTGGAC	genomic DNA qPCR	Yang et al., 2010a
F. graminearum EF1α	CCACGTCGACTCTGGCAAG	CGCACTGGTAGATCAAGTGACC	genomic DNA qPCR	Yang et al., 2010b
References:
Yang F, Jensen JD, Svensson B, Jørgensen HJ, Collinge DB, Finnie C. (2010a) Analysis of early events in the interaction between Fusarium graminearum and the susceptible barley (Hordeum vulgare) cultivar Scarlett. Proteomics. 10:3748–55.
Yang F, Jensen JD, Spliid NH, Svensson B et al., (2010b) Investigation of the effect of nitrogen on severity of Fusarium Head Blight in barley. J. Proteomics, 73, 743–752.
