# Supplementary material for: Transcriptomic Analysis of Wheat Seedling Responses to the Systemic Acquired Resistance Inducer N-Hydroxypipecolic Acid
Source: Front Microbiol. 2021 Feb 11;12:621336. doi: 10.3389/fmicb.2021.621336 (PMC7905219; doi:10.3389/fmicb.2021.621336)
Supplement: Supplementary Table 2 — Detailed information of the upregulated wheat genes upon NHP treatment. [file Table_2.XLSX]

## Sheet: Sheet1
Supplementary table 2. Detailed information of the upregulated wheat genes upon NHP treatment
Rank*	Gene ID	Normalized Read Counts
		Water-treated			NHP-treated
		Rep 1	Rep 2	Rep 3	Rep 1	Rep 2	Rep 3	log2FoldChange	Padj	Description	Classification for top 50	qRT-PCR
1	TraesCS2A02G476800	2.0772	0	0	18.3934	27.323	18.1043	4.65363	0.000973112	PR protein	Fig.4A Group 2
2	TraesCS4A02G327200	0	5.10829	2.03547	111.775	54.646	23.6749	4.22978	2.47e-05	RLP-LRR	Fig.4A Group 2
3	TraesCS4A02G417100	0	1.27707	1.01773	32.5421	25.2738	15.319	4.18868	0.000996833	NLR-like (RxN)	Fig.4A Group 2
4	TraesCS5D02G032900	0	2.55415	0	16.9785	23.9076	22.9785	3.9206	0.00191782	DNA rep.	Fig.4D Group 8
5	TraesCS7D02G363800	0	6.38537	1.01773	38.2016	45.766	57.7945	3.85185	7.12e-06	NLR (CC-NB)	Fig.4A Group 1
6	TraesCS7D02G319700	16.6176	6.38537	3.0532	117.435	141.396	94.6994	3.78147	1.3e-10	RLP-extensin	Fig.4A Group 2
7	TraesCS3D02G099600	0	2.55415	2.03547	27.5901	32.7876	30.6381	3.74247	8.69e-05	DNA recom.	Fig.4D Group 8
8	TraesCS5B02G369100	0	0	2.03547	22.638	13.6615	18.8006	3.70047	0.00423467	TF-Zinc Finger	Fig.4D Group 7
9	TraesCSU02G026500	0	2.55415	0	14.8562	24.5907	17.408	3.67352	0.00407315	CWEI	Fig.4B Group 5
10	TraesCS3D02G354900	0	1.27707	2.03547	19.8082	23.2245	27.1565	3.66981	0.000791194	OR	Fig.4B Group 3
11	TraesCS3B02G399000	0	2.55415	0	13.4413	22.5415	19.4969	3.62354	0.00458926	PPR	Fig.4D Group 8
12	TraesCS3B02G487300	0	1.27707	3.0532	35.3719	22.5415	27.1565	3.62315	0.000281427	RLP-LRR	Fig.4A Group 2
13	TraesCS6D02G118700	0	2.55415	2.03547	28.2975	23.2245	28.5491	3.52262	0.000282785	PR protein	Fig.4A Group 2
14	TraesCS6A02G357300	0	3.83122	4.07094	41.7388	45.766	36.9049	3.51256	5.3e-06	formin	Fig.4C Group 6
15	TraesCS7A02G568100	0	2.55415	0	14.8562	19.1261	17.408	3.50005	0.00561368	NLR (CC-NB-LRR)	Fig.4A Group 1
16	TraesCS2B02G497200	8.30881	15.3249	19.337	151.392	186.479	188.006	3.45272	2.28e-18	NLR (NB-LRR)	Fig.4A Group 1
17	TraesCS2A02G004300	18.6948	2.55415	4.07094	104.701	98.3628	77.2915	3.4314	2.69e-07	NLR (NB-ARC only)	Fig.4A Group 1
18	TraesCS7A02G527000	0	1.27707	2.03547	26.1752	18.443	16.7117	3.41178	0.00217467	NLR-like (RxN)	Fig.4A Group 1
19	TraesCS7D02G536900	0	2.55415	2.03547	27.5901	23.2245	22.9785	3.38181	0.000532047	OR	Fig.4B Group 3
20	TraesCS2D02G403600	6.23161	19.1561	30.532	239.821	204.239	197.755	3.32648	9.02e-14	SuSy	Fig.4B Group 4
21	TraesCS2B02G018700	6.23161	10.2166	7.12414	72.1586	75.8213	88.4326	3.17079	3.82e-10	NLR (CC-NB)	Fig.4A Group 1
22	TraesCS7A02G120200	0	6.38537	1.01773	26.1752	30.7384	37.6012	3.15652	0.00048913	DUF247	Fig.4A Group 2
23	TraesCS4A02G292300	18.6948	2.55415	2.03547	78.5256	104.51	48.046	3.09717	0.000165798	CWE	Fig.4B Group 5
24	TraesCS6B02G146600	4.15441	30.6498	20.3547	183.934	168.036	180.347	3.07098	1.66e-10	nucleoporin	Fig.4D Group 8
25	TraesCS2B02G424300	8.30881	24.2644	25.4434	199.497	172.818	167.117	3.04973	6.25e-15	SuSy	Fig.4B Group 4
26	TraesCS2A02G406700	0	25.5415	24.4256	183.226	155.741	162.939	3.02935	2.79e-06	SuSy	Fig.4B Group 4
27	TraesCS5B02G571700	0	5.10829	1.01773	24.7603	25.2738	24.3712	3.0278	0.00118264	NTF2	Fig.4D Group 8
28	TraesCS7D02G499900	2.0772	0	2.03547	18.3934	13.6615	19.4969	3.02258	0.00588749	RLP-LRR	Fig.4A Group 2
29	TraesCS7B02G432200	0	6.38537	4.07094	39.6165	35.5199	38.9939	3.01112	3.65e-05	RLP-LRR	Fig.4A Group 2
30	TraesCS2B02G209500	10.386	11.4937	6.10641	80.6479	71.7228	75.2025	2.93346	2.71e-09	formin	Fig.4C Group 6
31	TraesCSU02G082000	2.0772	14.0478	5.08867	70.0363	70.3567	55.0092	2.92117	2.43e-06	SuSy	Fig.4B Group 4
32	TraesCS7B02G431600	49.8529	20.4332	14.2483	195.96	210.387	252.068	2.90818	9.98e-10	TF-Zinc Finger	Fig.4D Group 7
33	TraesCS6A02G118400	41.5441	34.481	32.5675	309.15	241.808	268.779	2.89081	2.48e-23	nucleoporin	Fig.4D Group 8
34	TraesCS5B02G521200	18.6948	45.9746	31.5498	229.21	265.033	261.12	2.86243	6.43e-17	NLR (CC-NB)	Fig.4A Group 1
35	TraesCS1B02G092100	2.0772	3.83122	0	18.3934	21.1753	20.1933	2.83284	0.00442507	DUF247	Fig.4A Group 2
36	TraesCS6B02G076300	0	11.4937	21.3724	93.3817	94.2643	106.537	2.80971	2.1e-05	NLR (CC-NB-LRR)	Fig.4A Group 1
37	TraesCS4B02G021800	8.30881	2.55415	2.03547	46.6909	51.2306	15.319	2.79762	0.00144351	CWE	Fig.4B Group 5
38	TraesCS2B02G302300	0	2.55415	2.03547	17.6859	17.0769	18.8006	2.79315	0.00476553	DNA rep.	Fig.4D Group 8
39	TraesCS4D02G019500	0	2.55415	4.07094	24.0529	25.9568	21.5859	2.79066	0.00136	CWE	Fig.4B Group 5
40	TraesCSU02G221400	14.5404	6.38537	7.12414	43.1537	58.7444	115.589	2.76529	2.84e-05	CWE	Fig.4B Group 5
41	TraesCS2D02G190700	12.4632	16.602	15.266	97.6264	113.39	115.589	2.76402	3.12e-12	formin	Fig.4C Group 6
42	TraesCS2D02G265100	10.386	1.27707	12.2128	60.8396	80.6028	49.4387	2.73516	4.98e-05	OR	Fig.4B Group 3
43	TraesCS2A02G315800	2.0772	6.38537	19.337	77.8181	80.6028	77.9878	2.71796	1.5e-05	GAD	Fig.4B Group 3
44	TraesCS6B02G070300	0	5.10829	9.15961	42.4462	40.9845	45.2608	2.70795	9.32e-05	NLR (NB-LRR)	Fig.4A Group 1
45	TraesCS7D02G515500	0	0	7.12414	35.3719	30.7384	19.4969	2.68389	0.00862599	RLP-LRR	Fig.4A Group 2
46	TraesCS7D02G515400	0	19.1561	2.03547	87.0148	70.3567	47.3497	2.67415	0.00332473	NLR-like (RxN)	Fig.4A Group 1
47	TraesCS4D02G345300	2.0772	8.93951	3.0532	31.1272	49.1814	34.1197	2.65112	0.000269979	TF-NAC	Fig.4D Group 7
48	TraesCS7D02G210300	0	2.55415	3.0532	17.6859	23.9076	16.7117	2.64007	0.00473679	OR	Fig.4B Group 3
49	TraesCS3A02G197500	0	14.0478	11.1951	68.6214	62.8429	69.6319	2.63654	1.26e-05	CWE	Fig.4B Group 5
50	TraesCS2A02G361100	20.772	11.4937	14.2483	98.3338	101.778	98.181	2.63368	7.9e-11	NLR (CC-NB)	Fig.4A Group 1
51	TraesCS2B02G114500	10.386	5.10829	10.1773	60.8396	67.6244	48.7424	2.61624	1.47e-06	Glycoside hydrolase superfamily
52	TraesCS5D02G163900	0	2.55415	4.07094	22.638	14.3446	30.6381	2.61273	0.00471898	Transforming growth factor beta regulator 1
53	TraesCSU02G184200	0	5.10829	4.07094	42.4462	19.1261	24.3712	2.61183	0.00233812	NLR (CC-NB-LRR)
54	TraesCS3D02G002500	0	1.27707	4.07094	16.9785	18.443	21.5859	2.59539	0.00643929	LRR
55	TraesCS5A02G556500	6.23161	12.7707	18.3192	74.9884	80.6028	108.626	2.58865	1.69e-07	Kinesin-like protein
56	TraesCS4B02G350600	2.0772	3.83122	3.0532	28.2975	21.1753	23.6749	2.58368	0.00116885	TF-NAC
57	TraesCS6B02G030400	0	5.10829	5.08867	31.1272	29.3722	27.1565	2.57518	0.000680233	LRR
58	TraesCS7B02G323300	0	8.93951	6.10641	44.5686	29.3722	48.7424	2.56625	0.000401545	Tify domain containing protein
59	TraesCS1D02G194100	0	3.83122	6.10641	30.4198	29.3722	25.7638	2.53457	0.00106847	GTP binding domain protein
60	TraesCS5A02G053000	0	5.10829	2.03547	18.3934	23.9076	22.2822	2.53425	0.00407315	CBS domain
61	TraesCS5B02G116200	6.23161	7.66244	5.08867	45.9834	48.4983	33.4233	2.52715	3.63e-05	Uncharacterized protein
62	TraesCS7A02G161600	0	1.27707	4.07094	17.6859	19.8092	17.408	2.52461	0.00776442	Pentatricopeptide repeat
63	TraesCS7D02G117900	0	5.10829	5.08867	30.4198	27.323	27.1565	2.51832	0.000917484	DUF247
64	TraesCS5B02G024300	0	6.38537	2.03547	16.9785	28.6891	29.2454	2.5166	0.00430398	Donson-like
65	TraesCS1B02G256700	2.0772	10.2166	4.07094	37.4942	36.886	44.5644	2.51321	0.000163047	Helicase superfamily
66	TraesCS7D02G452200	10.386	11.4937	20.3547	87.0148	86.7505	96.7884	2.49501	1.24e-08	NLR (CC-NB)
67	TraesCS7B02G327100	0	3.83122	4.07094	21.2231	28.6891	19.4969	2.49074	0.00314325	Uncharacterized protein
68	TraesCS5D02G321400	2.0772	2.55415	2.03547	22.638	20.4922	12.5337	2.48287	0.00642661	Uncharacterized protein
69	TraesCS2A02G463800	12.4632	5.10829	10.1773	85.5999	56.6952	37.6012	2.47425	7.39e-05	Uncharacterized protein
70	TraesCS7B02G351100	0	3.83122	10.1773	41.7388	35.5199	35.5123	2.4593	0.00107354	NLR (CC-NB-LRR)
71	TraesCS5D02G522000	0	2.55415	11.1951	36.7867	36.203	42.4755	2.45929	0.0022968	NLR (CC-NB)
72	TraesCS6D02G108500	78.9337	52.36	34.603	305.613	303.285	323.092	2.45879	3.67e-13	Uncharacterized protein
73	TraesCS7D02G047700	0	3.83122	9.15961	36.7867	35.5199	30.6381	2.42466	0.00130487	Uncharacterized protein
74	TraesCS5A02G447400	2.0772	8.93951	6.10641	41.7388	35.5199	39.6902	2.42082	0.000118932	Uncharacterized protein
75	TraesCS3B02G015300	0	1.27707	5.08867	14.8562	23.9076	22.2822	2.41917	0.00932451	PPR repeat domain containing protein;EMB_1;ortholog
76	TraesCS3A02G477700	0	7.66244	9.15961	43.8611	34.8368	44.5644	2.41263	0.000385951	Uncharacterized protein
77	TraesCS2A02G096200	2.0772	33.2039	16.2838	116.02	105.877	117.678	2.39653	0.000136086	NA
78	TraesCS2D02G522900	0	5.10829	4.07094	21.2231	23.2245	28.5491	2.39188	0.00286034	Uncharacterized protein
79	TraesCS1A02G264000	87.2425	140.478	152.66	544.019	683.758	846.724	2.36383	4.81e-14	DNA helicase
80	TraesCS3B02G556100	0	3.83122	4.07094	17.6859	23.9076	22.9785	2.3616	0.00479824	NA
81	TraesCS7B02G002600	2.0772	12.7707	5.08867	43.8611	49.8645	37.6012	2.36098	0.000296688	Uncharacterized protein
82	TraesCS5B02G418600	22.8492	20.4332	15.266	87.0148	101.095	130.908	2.35998	1.55e-08	Inosine-5'-monophosphate dehydrogenase
83	TraesCS2B02G619700	0	7.66244	4.07094	21.9306	34.1537	32.0307	2.35708	0.00244676	DUF247
84	TraesCS3B02G423800	39.4669	72.7932	59.0286	236.284	318.313	387.154	2.35263	2.06e-11	Structural maintenance of chromosomes protein;TRAES_3BF094200010CFD_c1;ortholog
85	TraesCS1B02G060400	0	5.10829	2.03547	16.9785	21.8584	20.1933	2.35227	0.00744269	Uncharacterized protein
86	TraesCS7D02G386500	0	2.55415	3.0532	18.3934	16.3938	15.319	2.34911	0.0104759	Uncharacterized protein
87	TraesCS2D02G229300	0	8.93951	7.12414	37.4942	34.8368	39.6902	2.34437	0.000559668	Uncharacterized protein
88	TraesCS7A02G438800	2.0772	1.27707	4.07094	21.2231	18.443	17.408	2.33434	0.00642661	Uncharacterized protein
89	TraesCS7B02G183700	255.496	157.08	215.76	1158.08	1060.82	1002.7	2.32654	1.76e-22	Uncharacterized protein
90	TraesCS7B02G482200	4.15441	20.4332	27.4788	113.19	96.9966	104.448	2.3234	7.92e-06	Sucrose synthase
91	TraesCS5D02G150200	0	1.27707	4.07094	14.1487	17.7599	18.1043	2.31302	0.0141224	Uncharacterized protein
92	TraesCS4D02G185700	0	7.66244	9.15961	45.9834	38.9353	32.0307	2.31118	0.000873576	Uncharacterized protein
93	TraesCS4A02G496300	8.30881	28.0956	39.6916	352.304	135.932	43.1718	2.30021	0.00358572	Dirigent protein
94	TraesCS1B02G116100	2.0772	7.66244	6.10641	25.4677	37.5691	40.3865	2.29821	0.000680512	Uncharacterized protein
95	TraesCS1B02G433100	12.4632	11.4937	10.1773	68.6214	52.5968	63.3651	2.29684	1.58e-06	Uncharacterized protein
96	TraesCS5D02G100800	76.8565	72.7932	62.0818	280.145	333.34	458.875	2.28183	2e-13	NA
97	TraesCS5A02G519300	8.30881	7.66244	2.03547	38.9091	32.7876	31.3344	2.27873	0.000796145	TF-NAC
98	TraesCS7B02G086200	0	10.2166	11.1951	47.3983	51.2306	41.7792	2.27648	0.000483513	Uncharacterized protein
99	TraesCS2B02G111700	18.6948	48.5288	45.798	218.598	218.584	168.509	2.27039	4.39e-09	Uncharacterized protein
100	TraesCS4B02G378500	22.8492	6.38537	10.1773	62.2545	68.3075	72.4172	2.2638	1.95e-05	Uncharacterized protein
101	TraesCS5D02G429100	0	5.10829	7.12414	21.2231	30.7384	36.9049	2.26217	0.00341838	Uncharacterized protein
102	TraesCS4B02G071800	0	7.66244	5.08867	26.1752	28.6891	33.4233	2.26155	0.00211779	RBR-type E3 ubiquitin transferase
103	TraesCS7A02G287900	224.338	226.042	224.919	1233.06	1078.57	974.151	2.25663	5.02e-34	Uncharacterized protein
104	TraesCS7D02G500000	12.4632	5.10829	6.10641	37.4942	34.1537	57.0982	2.24611	0.000338224	NLR (NB-LRR)
105	TraesCS5D02G428900	68.5477	25.5415	23.4079	190.301	217.901	185.917	2.24174	1.3e-06	NLR (NB-LRR)
106	TraesCS3B02G194400	60.2389	57.4683	54.9577	236.992	289.624	313.344	2.23731	5.4e-17	Uncharacterized protein
107	TraesCS2B02G496700	0	6.38537	7.12414	36.0793	30.7384	25.7638	2.23359	0.00212655	NLR (CC-NB-LRR)
108	TraesCS2D02G473500	105.937	76.6244	122.128	488.132	608.62	402.473	2.23076	1.65e-13	NLR (CC-NB-LRR)
109	TraesCS1B02G155800	4.15441	3.83122	1.01773	19.1008	17.7599	20.1933	2.22022	0.00766774	Uncharacterized protein
110	TraesCS5B02G384000	14.5404	2.55415	13.2305	50.2281	56.6952	58.4908	2.21931	0.000212028	Uncharacterized protein
111	TraesCS1D02G081500	6.23161	5.10829	3.0532	26.1752	25.2738	29.9417	2.21697	0.00135638	Uncharacterized protein
112	TraesCS2D02G568400	14.5404	5.10829	9.15961	43.1537	47.8152	57.7945	2.21407	7.11e-05	Uncharacterized protein
113	TraesCS2A02G176700	0	7.66244	8.14188	24.0529	29.3722	57.0982	2.20003	0.0051277	Uncharacterized protein
114	TraesCS1B02G326400	91.3969	67.6849	23.4079	249.018	308.75	373.227	2.19697	1.02e-05	Structural maintenance of chromosomes protein
115	TraesCS2B02G337100	0	7.66244	1.01773	28.2975	26.6399	15.319	2.19604	0.015881	Uncharacterized protein
116	TraesCS7D02G106200	2.0772	5.10829	2.03547	23.3454	21.8584	16.0153	2.19088	0.00684019	NLR (CC-NB)
117	TraesCS7A02G407600	4.15441	5.10829	4.07094	28.2975	28.0061	21.5859	2.1767	0.00184141	Uncharacterized protein
118	TraesCS3A02G174100	0	5.10829	4.07094	25.4677	17.0769	22.9785	2.16615	0.00734104	Pectinesterase
119	TraesCS7A02G022900	0	5.10829	3.0532	18.3934	19.1261	21.5859	2.16541	0.00879178	NLR (CC-NB-LRR)
120	TraesCS2A02G580400	0	1.27707	5.08867	20.5157	17.7599	15.319	2.1594	0.0167548	NA
121	TraesCS5D02G310000	0	7.66244	3.0532	16.9785	28.0061	30.6381	2.15261	0.00872519	Uncharacterized protein
122	TraesCS7A02G038900	0	12.7707	8.14188	43.1537	44.3999	39.6902	2.15257	0.00126701	NLR (CC-NB)
123	TraesCS3B02G312600	6.23161	5.10829	15.266	47.3983	52.5968	47.3497	2.14494	0.000225512	Uncharacterized protein;TRAES_3BF075400030CFD_c1;ortholog
124	TraesCS2B02G254100	24.9264	3.83122	10.1773	77.1107	58.0614	62.6687	2.13812	0.000581634	Uncharacterized protein
125	TraesCS2D02G473400	189.025	85.5639	118.057	471.153	654.386	701.89	2.13715	3.36e-09	NA
126	TraesCS2A02G536500	12.4632	6.38537	3.0532	44.5686	36.203	30.6381	2.13458	0.00116393	Uncharacterized protein
127	TraesCS4A02G461800	33.2352	26.8185	19.337	99.0412	125.003	141.353	2.13214	3.65e-08	NLR (CC-NB-LRR)
128	TraesCS3B02G256100	0	7.66244	5.08867	28.2975	25.2738	28.5491	2.13163	0.00365366	Uncharacterized protein;TRAES_3BF021100080CFD_c1;ortholog
129	TraesCSU02G172000	0	2.55415	7.12414	23.3454	28.0061	19.4969	2.12713	0.00963606	NLR (CC-NB-LRR)
130	TraesCS6B02G440900	0	5.10829	4.07094	20.5157	20.4922	22.2822	2.12621	0.00730341	NLR (CC-NB-LRR)
131	TraesCS7A02G449000	0	6.38537	14.2483	38.9091	49.1814	43.1718	2.12604	0.00312293	Uncharacterized protein
132	TraesCS1A02G029100	10.386	6.38537	6.10641	44.5686	34.8368	34.816	2.12503	0.000292723	NLR (CC-NB-LRR)
133	TraesCS2B02G065300	2.0772	6.38537	8.14188	23.3454	34.1537	42.4755	2.11844	0.00196207	Uncharacterized protein
134	TraesCS6A02G117900	14.5404	5.10829	6.10641	33.2496	47.8152	45.2608	2.116	0.000500737	Uncharacterized protein
135	TraesCS2A02G071700	4.15441	8.93951	12.2128	50.9355	43.0337	42.4755	2.10799	0.00015171	Uncharacterized protein
136	TraesCS7B02G440800	8.30881	6.38537	5.08867	40.3239	27.323	33.4233	2.10566	0.000741646	Uncharacterized protein
137	TraesCS6D02G315500	0	17.879	17.3015	57.3024	87.4336	62.6687	2.10472	0.00209013	Uncharacterized protein
138	TraesCS3B02G593900	0	5.10829	5.08867	23.3454	20.4922	24.3712	2.10154	0.00640567	NLR (NB-LRR)
139	TraesCS5A02G088400	64.3933	72.7932	80.401	249.018	329.925	408.74	2.09949	9.39e-12	NA
140	TraesCS1A02G143400	16.6176	54.9142	67.1705	182.519	222.682	284.098	2.09684	1.75e-05	Midasin
141	TraesCS2D02G094500	0	33.2039	19.337	118.142	107.243	86.3436	2.07412	0.00449142	NA
142	TraesCS1B02G032600	10.386	21.7103	12.2128	61.5471	68.9905	81.4694	2.06548	1.1e-05	Uncharacterized protein
143	TraesCS4D02G287000	20.772	25.5415	33.5852	118.142	99.7289	153.19	2.06395	1.54e-07	Uncharacterized protein
144	TraesCS5B02G094600	93.4741	91.9493	116.022	349.474	426.922	543.825	2.05993	5.05e-13	DNA replication licensing factor MCM7;MCM7;ortholog
145	TraesCS1D02G453900	0	2.55415	4.07094	14.1487	17.0769	18.8006	2.05957	0.0171777	Uncharacterized protein
146	TraesCS5D02G443800	0	8.93951	3.0532	19.1008	31.4214	28.5491	2.0569	0.0102654	Uncharacterized protein
147	TraesCS6D02G359300	14.5404	15.3249	12.2128	72.8661	58.7444	60.5798	2.05144	4.36e-06	Uncharacterized protein
148	TraesCS3D02G415000	2.0772	5.10829	2.03547	14.1487	20.4922	22.9785	2.04713	0.0113908	Uncharacterized protein
149	TraesCS7B02G493000	170.331	194.115	258.505	940.184	846.33	885.022	2.04672	1.61e-19	NA
150	TraesCS4D02G264800	27.0036	39.5893	34.603	134.413	153.692	157.368	2.03647	8.42e-11	Uncharacterized protein
151	TraesCSU02G089563	0	14.0478	9.15961	33.957	45.766	55.0092	2.03555	0.00355577	Uncharacterized protein
152	TraesCS6D02G364500	58.1617	21.7103	31.5498	144.317	163.938	174.08	2.03369	6.56e-07	Uncharacterized protein
153	TraesCS1D02G076000	0	1.27707	7.12414	24.7603	20.4922	18.8006	2.03314	0.0186835	DUF247
154	TraesCS4D02G272100	2.0772	24.2644	37.6562	114.605	112.024	114.196	2.01523	0.00169516	Uncharacterized protein
155	TraesCS1D02G131600	0	8.93951	7.12414	26.8826	30.7384	36.9049	2.0141	0.00427127	Uncharacterized protein
156	TraesCS2B02G278200	6.23161	26.8185	12.2128	83.4776	90.8489	52.224	2.01269	0.000527654	Uncharacterized protein
157	TraesCS2D02G386500	29.0808	8.93951	8.14188	69.3289	68.3075	68.9356	2.01079	0.000351483	Uncharacterized protein
158	TraesCS7D02G382600	6.23161	5.10829	7.12414	33.957	26.6399	32.0307	2.00978	0.00118298	Uncharacterized protein
159	TraesCS3A02G205900	8.30881	24.2644	22.3902	81.3553	85.3843	89.8252	2.00497	4.17e-06	Uncharacterized protein
160	TraesCS1D02G314600	126.709	113.66	133.323	411.729	553.974	586.997	2.00396	1.28e-15	Structural maintenance of chromosomes protein
161	TraesCS4B02G179800	4.15441	6.38537	16.2838	31.1272	59.4275	55.0092	2.00328	0.00222512	Uncharacterized protein
162	TraesCS2A02G023500	10.386	11.4937	7.12414	39.6165	44.3999	48.7424	2.00199	0.000152915	NLR (NB-LRR)
163	TraesCS3B02G041400	0	8.93951	3.0532	27.5901	24.5907	22.9785	2.00138	0.0101986	NLR (CC-NB)
164	TraesCS3B02G310400	31.158	40.8664	42.7448	154.221	159.839	177.561	2.00131	1.49e-11	Uncharacterized protein
165	TraesCS1B02G471900	0	15.3249	15.266	55.1801	51.2306	61.2761	2.00082	0.00218373	Uncharacterized protein
166	TraesCS2A02G105100	4.15441	20.4332	18.3192	79.9404	62.1598	68.2393	1.99816	0.000123613	Uncharacterized protein
167	TraesCSU02G102000	0	6.38537	2.03547	25.4677	15.7107	17.408	1.99757	0.0184032	NLR (CC-NB-LRR)
168	TraesCS1D02G411400	16.6176	10.2166	13.2305	60.1322	57.3783	57.0982	1.99427	1.19e-05	Uncharacterized protein
169	TraesCS3D02G260500	6.23161	10.2166	9.15961	59.4247	32.7876	35.5123	1.99423	0.000845047	Uncharacterized protein
170	TraesCS5D02G509800	315.735	145.586	166.908	734.32	918.052	1000.61	1.98891	2.76e-08	Uncharacterized protein
171	TraesCS6B02G419000	118.401	167.297	143.501	462.664	592.909	734.617	1.98749	2.81e-12	Uncharacterized protein
172	TraesCS2B02G260800	182.794	149.418	156.731	524.211	650.97	833.494	1.9874	1.25e-13	DNA (cytosine-5)-methyltransferase
173	TraesCS7D02G020079	20.772	7.66244	11.1951	60.8396	51.9137	58.4908	1.9868	8.38e-05	Uncharacterized protein
174	TraesCS3A02G071100	2.0772	6.38537	9.15961	31.8347	28.0061	35.5123	1.98059	0.00216154	Uncharacterized protein
175	TraesCS6B02G418500	54.0073	24.2644	42.7448	147.854	163.255	193.577	1.97612	1.2e-07	Uncharacterized protein
176	TraesCS6D02G399600	4.15441	24.2644	10.1773	73.5735	56.0121	61.2761	1.96977	0.000823257	NLR (CC-NB)
177	TraesCS6B02G208600	4.15441	22.9873	14.2483	63.6694	66.9413	68.2393	1.96891	0.000201574	Uncharacterized protein
178	TraesCS2B02G007800	8.30881	24.2644	34.603	109.653	112.024	91.2178	1.96542	4.48e-05	Uncharacterized protein
179	TraesCS6A02G154500	0	6.38537	6.10641	21.2231	25.2738	28.5491	1.9641	0.00771025	Uncharacterized protein
180	TraesCS1B02G376800	64.3933	40.8664	40.7094	143.61	221.316	237.445	1.96298	1.34e-07	Uncharacterized protein
181	TraesCS4B02G134200	8.30881	11.4937	9.15961	36.7867	54.646	42.4755	1.96216	0.00026887	Uncharacterized protein
182	TraesCS2D02G241800	153.713	112.382	123.146	444.978	489.081	627.384	1.96071	5.48e-14	DNA (cytosine-5)-methyltransferase;CAMPLR22A2D_LOCUS2364;ortholog
183	TraesCS2A02G003600	37.3897	40.8664	42.7448	167.663	161.206	167.117	1.96033	1.53e-12	NLR (NB-LRR)
184	TraesCS2B02G087400	20.772	24.2644	18.3192	107.53	73.089	88.4326	1.95859	1.53e-06	Uncharacterized protein
185	TraesCS7D02G431600	8.30881	8.93951	17.3015	55.8876	71.0398	38.9939	1.95476	0.000506281	Uncharacterized protein
186	TraesCS1B02G439400	10.386	5.10829	8.14188	31.8347	33.4707	43.1718	1.95431	0.000883514	NLR (CC-NB-LRR)
187	TraesCS3D02G072000	51.9301	15.3249	13.2305	128.046	109.292	117.678	1.95155	0.0004623	E3 ubiquitin-protein ligase
188	TraesCS1D02G099000	56.0845	79.1786	87.5252	302.783	297.821	307.773	1.94665	7.88e-15	NLR (NB-LRR)
189	TraesCS1D02G379900	0	25.5415	19.337	82.7702	77.8705	79.3804	1.94372	0.0044672	Phospholipase D
190	TraesCS2A02G388700	29.0808	7.66244	7.12414	67.2066	61.4767	65.454	1.94192	0.00122162	Uncharacterized protein
191	TraesCS5B02G074200	31.158	48.5288	28.4966	128.046	133.2	191.488	1.94004	5.67e-07	Uncharacterized protein
192	TraesCS2A02G586600	0	16.602	22.3902	63.6694	65.5752	81.4694	1.9394	0.00468976	Uncharacterized protein
193	TraesCS1A02G230200	8.30881	1.27707	4.07094	21.9306	28.0061	19.4969	1.93868	0.0094804	Uncharacterized protein
194	TraesCS2A02G194800	4.15441	3.83122	3.0532	18.3934	22.5415	17.408	1.93081	0.00942909	Uncharacterized protein
195	TraesCS1D02G149900	39.4669	39.5893	44.7803	172.615	165.304	158.761	1.9301	4.53e-12	Uncharacterized protein
196	TraesCS2B02G016100	10.386	11.4937	6.10641	43.1537	43.0337	36.9049	1.92986	0.000409305	Uncharacterized protein
197	TraesCS1D02G042300	22.8492	21.7103	19.337	64.3768	89.4828	114.893	1.92872	1.1e-05	3-ketoacyl-CoA synthase
198	TraesCS2B02G464500	145.404	436.759	410.147	1221.04	1371.61	1607.11	1.92863	5.98e-06	Uncharacterized protein
199	TraesCS2B02G109900	2.0772	10.2166	8.14188	27.5901	30.7384	48.7424	1.92744	0.00352264	Uncharacterized protein
200	TraesCS2A02G126900	43.6213	63.8537	43.7626	207.279	166.67	238.838	1.92509	3.74e-09	Uncharacterized protein
201	TraesCS5D02G497800	8.30881	17.879	19.337	58.0099	77.1874	68.2393	1.92057	3.39e-05	Uncharacterized protein
202	TraesCS4A02G417115	0	1.27707	5.08867	16.2711	18.443	13.9264	1.91755	0.028103	NA
203	TraesCS7D02G001800	2.0772	15.3249	15.266	49.5206	54.646	55.0092	1.91728	0.000732469	Uncharacterized protein
204	TraesCS4B02G076700	0	7.66244	12.2128	42.4462	29.3722	39.6902	1.9119	0.00656738	Uncharacterized protein
205	TraesCS1B02G393300	0	20.4332	29.5143	109.653	83.3351	79.3804	1.91169	0.00736735	Phospholipase D
206	TraesCS6A02G221200	2.0772	8.93951	2.03547	20.5157	23.9076	28.5491	1.91088	0.0112638	Uncharacterized protein
207	TraesCS7B02G365100	12.4632	37.0351	33.5852	132.998	98.3628	128.819	1.90864	1.19e-05	NLR (CC-NB)
208	TraesCS1D02G323100	14.5404	14.0478	16.2838	51.6429	67.6244	70.3283	1.90695	2.08e-05	Uncharacterized protein
209	TraesCS2B02G526800	49.8529	12.7707	11.1951	89.8446	109.975	129.515	1.90535	0.00161799	Uncharacterized protein
210	TraesCS3B02G086400	101.783	22.9873	18.3192	191.716	234.978	237.445	1.90403	0.002385	E3 ubiquitin-protein ligase
211	TraesCS3D02G182400	20.772	10.2166	18.3192	51.6429	63.5259	96.7884	1.90373	0.000224411	Uncharacterized protein
212	TraesCS5D02G118000	537.996	439.313	448.821	1745.25	1794.44	1852.91	1.9031	8.75e-33	Uncharacterized protein
213	TraesCS1B02G202200	31.158	21.7103	15.266	93.3817	82.652	91.9142	1.9016	2.56e-06	Uncharacterized protein
214	TraesCS5D02G399800	27.0036	53.6371	61.0641	169.785	196.042	217.252	1.89441	1.25e-07	Uncharacterized protein
215	TraesCS5A02G336500	41.5441	58.7454	61.0641	199.497	191.944	248.586	1.88853	2.08e-10	Uncharacterized protein
216	TraesCS1B02G085800	56.0845	40.8664	61.0641	154.221	221.316	252.068	1.88847	7.36e-08	Uncharacterized protein
217	TraesCSU02G126100	0	6.38537	2.03547	26.8826	15.0276	15.319	1.8869	0.0250505	Uncharacterized protein
218	TraesCS6B02G002200	0	7.66244	3.0532	21.9306	19.1261	23.6749	1.88671	0.0153602	Uncharacterized protein
219	TraesCS2B02G608400	0	3.83122	5.08867	20.5157	18.443	17.408	1.88629	0.0165806	Uncharacterized protein
220	TraesCS2D02G545700	0	10.2166	12.2128	29.0049	36.203	61.2761	1.88583	0.00972657	Uncharacterized protein
221	TraesCS7B02G492900	112.169	65.1308	80.401	297.831	322.411	360.693	1.88578	2.48e-11	NA
222	TraesCS2B02G435400	112.169	75.3473	78.3656	253.97	347.002	432.414	1.88396	1.46e-08	Uncharacterized protein
223	TraesCS5B02G191600	0	8.93951	11.1951	31.1272	31.4214	48.046	1.87962	0.00745825	Uncharacterized protein
224	TraesCS1D02G029100	14.5404	11.4937	7.12414	36.0793	46.4491	57.0982	1.87884	0.000589045	NLR (CC-NB-LRR)
225	TraesCS5A02G368800	0	14.0478	6.10641	39.6165	34.1537	35.5123	1.87854	0.00796458	Protein DETOXIFICATION
226	TraesCS6D02G196400	4.15441	3.83122	3.0532	14.8562	19.1261	23.6749	1.87624	0.0123002	Uncharacterized protein
227	TraesCS1B02G121100	10.386	7.66244	14.2483	58.0099	44.3999	39.6902	1.87619	0.000431783	Uncharacterized protein
228	TraesCS3D02G539100	0	11.4937	14.2483	48.8132	49.8645	36.9049	1.87486	0.00535071	Pectin acetylesterase
229	TraesCS7A02G197400	35.3124	75.3473	61.0641	186.763	241.125	261.816	1.87483	1.2e-07	Uncharacterized protein
230	TraesCS1D02G260500	83.0881	145.586	151.642	424.462	453.562	619.028	1.87229	9.42e-09	DNA topoisomerase 2
231	TraesCSU02G012600	29.0808	37.0351	42.7448	138.658	143.446	146.923	1.86861	8.4e-10	NLR (CC-NB-LRR)
232	TraesCS5D02G190600	45.6985	150.695	163.855	539.775	496.595	460.963	1.8679	4.08e-05	Uncharacterized protein
233	TraesCS1A02G156000	0	6.38537	0	14.1487	16.3938	26.4601	1.86717	0.0395268	Uncharacterized protein
234	TraesCS7B02G018500	16.6176	7.66244	8.14188	51.6429	38.9353	42.4755	1.86655	0.000592685	DUF247
235	TraesCS4A02G062200	27.0036	30.6498	50.8867	116.02	140.03	189.399	1.86539	5.61e-06	Uncharacterized protein
236	TraesCS5B02G481900	0	2.55415	6.10641	14.1487	24.5907	19.4969	1.86236	0.0233294	Uncharacterized protein
237	TraesCS1B02G232200	101.783	45.9746	54.9577	256.8	258.885	254.853	1.85904	1.28e-07	Serine hydroxymethyltransferase
238	TraesCS1B02G170300	4.15441	30.6498	14.2483	62.2545	73.089	94.0031	1.85548	0.00205781	Uncharacterized protein
239	TraesCS5B02G140800	0	5.10829	8.14188	22.638	33.4707	21.5859	1.8551	0.0132448	Uncharacterized protein
240	TraesCS6A02G176000	0	6.38537	6.10641	26.1752	24.5907	20.1933	1.85484	0.0114222	NLR (CC-NB)
241	TraesCS5A02G448600	81.0109	76.6244	52.9222	217.183	257.519	322.396	1.8534	5.59e-09	Uncharacterized protein
242	TraesCS1B02G192200	4.15441	6.38537	8.14188	36.0793	30.0553	23.6749	1.85173	0.00335256	TF-NAC
243	TraesCS6B02G295700	224.338	250.306	262.575	764.74	885.265	1097.4	1.84923	4.86e-16	DNA topoisomerase 2
244	TraesCS4D02G075200	0	7.66244	10.1773	25.4677	34.1537	37.6012	1.84872	0.00847532	Uncharacterized protein
245	TraesCS7D02G546100	375.974	371.628	365.367	1422.66	1316.97	1312.56	1.84703	8.49e-38	NLR (CC-NB-LRR)
246	TraesCS2A02G043500	0	3.83122	12.2128	30.4198	36.203	28.5491	1.84611	0.0148599	Uncharacterized protein
247	TraesCS2A02G182900	39.4669	11.4937	4.07094	87.0148	83.3351	87.0399	1.84511	0.00672736	Uncharacterized protein
248	TraesCS4A02G057200	105.937	42.1434	61.0641	258.215	262.984	275.046	1.84308	7.44e-07	Uncharacterized protein
249	TraesCS5A02G390000	64.3933	63.8537	50.8867	165.54	241.125	273.654	1.84194	3.34e-08	Uncharacterized protein
250	TraesCS5B02G449700	0	25.5415	21.3724	89.8446	71.0398	78.6841	1.83887	0.00746316	Uncharacterized protein
251	TraesCS5B02G081400	0	8.93951	11.1951	30.4198	45.0829	32.0307	1.83846	0.00805522	Uncharacterized protein
252	TraesCS1A02G042500	6.23161	22.9873	18.3192	53.7652	66.2582	89.1289	1.8365	0.000521503	Uncharacterized protein
253	TraesCS3B02G603600	162.022	148.141	155.713	528.456	546.46	621.117	1.83534	9.98e-22	Uncharacterized protein
254	TraesCS1B02G087300	14.5404	24.2644	24.4256	74.2809	84.0182	96.7884	1.83342	4.79e-06	Uncharacterized protein
255	TraesCS7A02G031400	10.386	60.0225	63.0995	215.768	193.993	174.08	1.83261	0.000853759	Uncharacterized protein
256	TraesCS7D02G130500	143.327	189.007	173.015	505.818	629.112	741.58	1.82962	5.88e-13	Ribonucleoside-diphosphate reductase
257	TraesCS4D02G310900	2.0772	6.38537	2.03547	16.2711	17.7599	23.6749	1.82386	0.0173206	Uncharacterized protein
258	TraesCS3D02G246000	51.9301	34.481	44.7803	141.487	159.839	185.221	1.82318	9.22e-09	Uncharacterized protein
259	TraesCS2B02G473200	2.0772	8.93951	10.1773	35.3719	28.6891	38.2976	1.82296	0.00325751	Uncharacterized protein
260	TraesCS6A02G251400	0	5.10829	9.15961	19.8082	28.0061	34.816	1.82265	0.0148577	Uncharacterized protein
261	TraesCS6A02G372400	2.0772	3.83122	7.12414	20.5157	17.0769	34.1197	1.81794	0.0138216	Uncharacterized protein
262	TraesCS2D02G322800	6.23161	24.2644	33.5852	76.4032	94.2643	110.018	1.81604	0.000700431	Kinesin-like protein;CAMPLR22A2D_LOCUS3246;ortholog
263	TraesCS6D02G017600	16.6176	17.879	24.4256	85.5999	68.9905	78.6841	1.81518	6.76e-06	NLR (NB-WH)
264	TraesCS1D02G176400	2.0772	24.2644	12.2128	70.0363	66.9413	46.6534	1.8149	0.0043611	Uncharacterized protein
265	TraesCS1A02G299500	255.496	218.38	252.398	652.965	881.849	1139.87	1.8138	1.21e-10	DNA helicase
266	TraesCS6A02G379900	51.9301	40.8664	44.7803	135.828	171.452	201.933	1.81165	2.52e-08	Uncharacterized protein
267	TraesCS6D02G246300	238.878	250.306	263.593	754.128	917.369	1050.75	1.81111	3.54e-17	DNA topoisomerase 2
268	TraesCS5D02G125100	56.0845	47.2517	36.6384	127.339	170.086	227.696	1.80537	2.01e-06	Uncharacterized protein
269	TraesCS2A02G235900	180.717	178.79	186.245	502.988	670.779	813.997	1.80445	6.55e-12	DNA (cytosine-5)-methyltransferase
270	TraesCS6D02G091600	43.6213	37.0351	40.7094	140.073	143.446	158.761	1.80174	5.56e-10	Uncharacterized protein
271	TraesCS7B02G373100	31.158	20.4332	24.4256	106.116	97.6797	79.3804	1.80127	2.26e-06	Uncharacterized protein
272	TraesCS2D02G347600	31.158	15.3249	24.4256	75.6958	89.4828	102.359	1.80053	1.37e-05	Uncharacterized protein;CAMPLR22A2D_LOCUS3492;ortholog
273	TraesCS7A02G040900	0	3.83122	9.15961	21.9306	28.6891	25.0675	1.79887	0.0166775	NA
274	TraesCS6A02G321200	2.0772	20.4332	17.3015	44.5686	68.9905	71.7209	1.79718	0.0034408	Uncharacterized protein
275	TraesCS5D02G343100	41.5441	173.682	158.767	469.031	460.392	591.872	1.79618	0.000291554	Uncharacterized protein
276	TraesCS1D02G445600	0	7.66244	4.07094	20.5157	22.5415	22.2822	1.79266	0.0161536	Uncharacterized protein
277	TraesCS5B02G335500	29.0808	33.2039	37.6562	106.116	102.461	175.472	1.78654	9.85e-06	Uncharacterized protein
278	TraesCS3B02G214600	68.5477	58.7454	53.9399	162.003	252.055	245.104	1.78572	3.72e-08	DNA gyrase subunit B
279	TraesCS1D02G100100	2.0772	28.0956	39.6916	119.557	106.56	103.055	1.78505	0.00570366	Uncharacterized protein
280	TraesCS1A02G314100	124.632	75.3473	89.5606	276.608	338.122	433.111	1.78238	3.3e-08	Structural maintenance of chromosomes protein
281	TraesCS4D02G122600	0	6.38537	19.337	75.6958	76.5044	18.1043	1.78147	0.0288002	WCI-1,Dirigent protein
282	TraesCS7A02G379600	6.23161	2.55415	3.0532	19.1008	17.7599	18.8006	1.78038	0.0147011	Uncharacterized protein
283	TraesCS2B02G336600	8.30881	2.55415	8.14188	30.4198	26.6399	27.1565	1.77876	0.00562469	Uncharacterized protein
284	TraesCS2D02G545100	14.5404	6.38537	9.15961	36.7867	40.9845	40.3865	1.77758	0.000981389	Uncharacterized protein
285	TraesCS2D02G313800	0	17.879	23.4079	75.6958	72.4059	57.7945	1.77672	0.0093165	Glutamate decarboxylase
286	TraesCS7A02G055900	0	20.4332	14.2483	59.4247	81.2859	38.9939	1.77102	0.013215	Uncharacterized protein
287	TraesCS3B02G239700	249.264	245.198	262.575	933.11	904.391	797.982	1.77089	8.18e-25	Uncharacterized protein
288	TraesCS2D02G216800	12.4632	12.7707	25.4434	103.993	58.7444	51.5276	1.77003	0.00124378	Uncharacterized protein;CAMPLR22A2D_LOCUS2005;ortholog
289	TraesCS7B02G411000	51.9301	90.6722	61.0641	209.401	243.175	294.543	1.76902	6.49e-08	DNA-directed RNA polymerase
290	TraesCS6D02G009300	12.4632	14.0478	6.10641	43.8611	39.6183	45.2608	1.76716	0.000951984	Uncharacterized protein
291	TraesCS2B02G100800	99.7057	84.2869	82.4365	421.633	268.448	265.994	1.76561	2.01e-08	Dirigent protein
292	TraesCS3D02G224200	10.386	3.83122	9.15961	25.4677	36.886	36.9049	1.764	0.00401448	Uncharacterized protein
293	TraesCSU02G046300	6.23161	3.83122	5.08867	21.9306	28.0061	18.8006	1.76358	0.00903726	Uncharacterized protein;TRAES_3BF270500120CFD_c1;ortholog
294	TraesCS1D02G264100	147.481	122.599	111.951	362.208	442.632	540.344	1.76348	6.03e-11	DNA helicase
295	TraesCS3D02G446200	20.772	58.7454	64.1173	178.274	188.529	188.703	1.76215	1.9e-05	NLR (NB-LRR)
296	TraesCS7B02G432400	66.4705	112.382	130.27	314.81	399.599	417.792	1.76125	3.9e-08	Uncharacterized protein
297	TraesCS5A02G412500	0	11.4937	12.2128	43.1537	34.1537	39.6902	1.76037	0.00783079	Uncharacterized protein
298	TraesCS7A02G015700	0	7.66244	1.01773	22.638	17.7599	17.408	1.75792	0.03345	Uncharacterized protein
299	TraesCS3D02G203400	168.253	137.924	125.181	379.894	504.792	646.881	1.75777	5.18e-09	DNA helicase
300	TraesCS4B02G077500	14.5404	19.1561	17.3015	55.8876	69.6736	68.9356	1.75595	3.26e-05	Uncharacterized protein
301	TraesCS1B02G220600	22.8492	24.2644	17.3015	98.3338	76.5044	64.7577	1.75483	3.22e-05	Uncharacterized protein
302	TraesCS4B02G323700	0	6.38537	8.14188	26.8826	20.4922	30.6381	1.74935	0.014665	Uncharacterized protein
303	TraesCS3A02G292700	39.4669	47.2517	55.9754	153.514	191.261	169.902	1.74845	4.06e-09	Uncharacterized protein
304	TraesCS7B02G393400	29.0808	17.879	18.3192	65.0842	91.532	80.0767	1.74843	3.07e-05	Uncharacterized protein
305	TraesCS2D02G154700	10.386	24.2644	13.2305	53.7652	64.209	71.0246	1.74746	0.000276228	Uncharacterized protein
306	TraesCS2A02G235400	18.6948	14.0478	9.15961	60.1322	44.3999	52.224	1.74397	0.000413659	Uncharacterized protein
307	TraesCS3A02G531300	33.2352	39.5893	44.7803	171.907	137.298	119.071	1.7434	2.56e-07	Uncharacterized protein
308	TraesCS7A02G151100	56.0845	43.4205	28.4966	129.461	135.249	194.969	1.74195	9.19e-06	Uncharacterized protein
309	TraesCS6D02G245600	35.3124	16.602	23.4079	90.552	86.7505	90.5215	1.74119	1.01e-05	NA
310	TraesCS1B02G309300	216.029	177.513	214.742	540.482	698.102	885.022	1.73819	2.04e-10	DNA helicase
311	TraesCS5A02G185500	72.7021	99.6117	117.039	394.75	331.974	300.81	1.7373	5.36e-10	Uncharacterized protein
312	TraesCS7D02G454400	0	7.66244	8.14188	35.3719	18.443	31.3344	1.73692	0.0167506	Uncharacterized protein
313	TraesCS1A02G260500	191.103	264.354	220.848	645.183	763.678	939.335	1.73257	9.34e-12	DNA topoisomerase 2
314	TraesCS1A02G067300	64.3933	49.8059	47.8335	137.243	190.578	249.282	1.73149	2.08e-06	Uncharacterized protein
315	TraesCS2B02G051400	20.772	39.5893	26.4611	94.0892	112.024	113.5	1.73111	4.02e-06	Uncharacterized protein
316	TraesCS6A02G391800	0	7.66244	10.1773	22.638	29.3722	42.4755	1.7293	0.015881	Uncharacterized protein
317	TraesCS3A02G441200	20.772	16.602	16.2838	48.1057	74.4551	76.5951	1.72771	0.000158317	Uncharacterized protein
318	TraesCS1D02G378600	39.4669	98.3347	62.0818	232.747	240.442	254.853	1.72591	2.13e-06	Uncharacterized protein
319	TraesCS7B02G181500	83.0881	22.9873	15.266	157.051	166.67	171.991	1.72489	0.00383984	Uncharacterized protein
320	TraesCS6A02G197400	16.6176	108.551	96.6848	300.661	296.454	315.433	1.72457	0.00214186	Uncharacterized protein
321	TraesCS1A02G315200	12.4632	16.602	15.266	50.9355	47.1322	73.1135	1.72392	0.000318026	Uncharacterized protein
322	TraesCS5A02G212600	0	10.2166	4.07094	24.7603	23.9076	27.1565	1.72318	0.0181238	Uncharacterized protein
323	TraesCS2B02G284900	66.4705	37.0351	18.3192	148.562	188.529	121.16	1.72236	0.000592115	Peroxidase
324	TraesCS1B02G122000	434.135	661.524	712.414	1848.53	2077.91	2306.91	1.72157	1.95e-11	Uncharacterized protein
325	TraesCS1B02G271100	143.327	252.861	205.582	562.413	700.152	852.295	1.72068	2.16e-08	DNA topoisomerase 2
326	TraesCS2A02G151800	24.9264	37.0351	33.5852	88.4297	120.221	139.96	1.71543	7.01e-06	Uncharacterized protein
327	TraesCS7D02G053100	35.3124	34.481	27.4788	205.157	176.916	36.9049	1.71461	0.00620133	Dirigent protein
328	TraesCS2D02G037200	4.15441	25.5415	20.3547	74.9884	64.209	67.543	1.71133	0.00134546	Uncharacterized protein
329	TraesCS4A02G309500	101.783	42.1434	66.1527	224.258	267.765	241.623	1.71104	2.98e-06	NLR (CC-NB)
330	TraesCS1D02G042900	0	19.1561	26.4611	66.4991	66.2582	91.2178	1.71033	0.0135829	Uncharacterized protein
331	TraesCS5D02G201300	64.3933	81.7327	56.9931	192.423	224.049	290.365	1.71003	7.3e-08	Uncharacterized protein
332	TraesCS3B02G112900	10.386	67.6849	52.9222	130.876	179.649	235.356	1.70987	0.00315521	Uncharacterized protein;TRAES_3BF175100080CFD_c1;ortholog
333	TraesCS4D02G246300	78.9337	102.166	119.075	268.826	331.974	458.875	1.70952	2.04e-07	Replication protein A subunit
334	TraesCS7B02G478800	8.30881	35.7581	44.7803	87.0148	126.369	152.494	1.7067	0.00209088	NLR (NB-LRR)
335	TraesCS4D02G028900	8.30881	51.0829	24.4256	97.6264	105.194	144.138	1.70425	0.00280548	Uncharacterized protein
336	TraesCS2D02G097800	37.3897	31.9268	19.337	124.509	108.609	80.7731	1.70306	4.61e-05	Uncharacterized protein
337	TraesCS3B02G304400	176.562	214.548	207.618	699.656	659.167	644.792	1.70301	2.06e-21	Uncharacterized protein;TRAES_3BF033600050CFD_c1;ortholog
338	TraesCS3D02G256300	4.15441	24.2644	19.337	54.4727	59.4275	87.0399	1.7013	0.00280962	Uncharacterized protein
339	TraesCS1B02G274600	203.566	159.634	169.962	449.93	602.472	767.344	1.70096	4.86e-09	DNA helicase
340	TraesCS3A02G433900	0	10.2166	19.337	51.6429	43.0337	51.5276	1.70046	0.0134103	Uncharacterized protein
341	TraesCS2D02G154600	29.0808	47.2517	28.4966	108.238	128.418	134.39	1.69948	2.26e-06	Uncharacterized protein;CAMPLR22A2D_LOCUS1373;ortholog
342	TraesCS2A02G404800	4.15441	10.2166	18.3192	38.9091	53.9629	47.3497	1.6968	0.00315309	Uncharacterized protein
343	TraesCS1D02G412300	10.386	3.83122	2.03547	33.957	32.7876	12.5337	1.69514	0.0232716	Uncharacterized protein
344	TraesCS2D02G524200	0	8.93951	4.07094	31.1272	21.1753	18.8006	1.69389	0.0232751	Uncharacterized protein
345	TraesCS7D02G321800	0	3.83122	5.08867	17.6859	19.1261	15.319	1.69375	0.0272367	Uncharacterized protein
346	TraesCS5A02G090200	35.3124	39.5893	34.603	132.998	119.538	122.552	1.69161	2.65e-08	Uncharacterized protein
347	TraesCS7D02G162800	41.5441	39.5893	50.8867	137.95	159.839	156.672	1.69117	9.63e-09	Uncharacterized protein
348	TraesCS5D02G341200	62.3161	62.5766	71.2414	178.274	218.584	277.831	1.69064	3.95e-08	Uncharacterized protein
349	TraesCS6D02G316500	66.4705	72.7932	69.2059	220.72	239.759	236.749	1.68694	5.88e-13	Uncharacterized protein
350	TraesCS1D02G358600	4.15441	6.38537	12.2128	31.8347	35.5199	31.3344	1.68667	0.00467123	Uncharacterized protein
351	TraesCS1B02G286900	10.386	17.879	18.3192	53.7652	53.9629	68.2393	1.68156	0.000213796	Uncharacterized protein
352	TraesCS3A02G123100	14.5404	14.0478	10.1773	39.6165	44.3999	59.1872	1.67808	0.000812421	Uncharacterized protein
353	TraesCS7D02G544600	118.401	24.2644	26.4611	209.401	221.316	249.282	1.67527	0.00507471	NLR (CC-NB-LRR)
354	TraesCS7D02G122800	12.4632	7.66244	6.10641	24.7603	36.203	40.3865	1.67068	0.00474985	NLR (CC-NB-LRR)
355	TraesCS1D02G157200	0	5.10829	3.0532	15.5636	17.7599	14.6227	1.67026	0.0316902	Uncharacterized protein
356	TraesCS4A02G139500	2.0772	2.55415	6.10641	14.8562	18.443	22.9785	1.66726	0.0236806	Uncharacterized protein
357	TraesCS5D02G170500	112.169	127.707	144.518	406.777	420.774	439.378	1.66623	4.77e-16	Uncharacterized protein
358	TraesCS7A02G562600	62.3161	52.36	51.9045	162.711	189.895	195.666	1.6662	1.01e-09	Uncharacterized protein
359	TraesCS3D02G073100	168.253	229.873	218.813	648.013	717.912	658.022	1.66341	2.65e-16	E3 ubiquitin-protein ligase
360	TraesCS7A02G161500	76.8565	62.5766	64.1173	202.327	240.442	221.43	1.66267	5.73e-11	Uncharacterized protein
361	TraesCS5D02G171100	43.6213	57.4683	53.9399	136.535	168.719	229.785	1.66263	2e-06	Uncharacterized protein
362	TraesCS5D02G447600	2.0772	3.83122	9.15961	23.3454	20.4922	29.9417	1.66216	0.0159163	Uncharacterized protein
363	TraesCS3A02G178900	18.6948	11.4937	26.4611	64.3768	77.1874	65.454	1.65744	0.000283403	Uncharacterized protein
364	TraesCS7D02G325700	6.23161	5.10829	2.03547	19.8082	20.4922	18.1043	1.65726	0.017994	Uncharacterized protein
365	TraesCS5D02G193000	45.6985	67.6849	32.5675	162.711	159.156	175.472	1.65687	3.77e-06	Uncharacterized protein
366	TraesCS5B02G571600	0	6.38537	1.01773	15.5636	18.443	14.6227	1.65511	0.0407212	Uncharacterized protein
367	TraesCS7B02G102800	58.1617	103.443	75.3123	218.598	247.956	346.767	1.65497	2.08e-06	Uncharacterized protein
368	TraesCS2A02G129900	18.6948	61.2995	94.6493	171.907	227.464	275.742	1.65209	0.00192254	Condensin complex subunit 1
369	TraesCS2B02G552400	60.2389	62.5766	66.1527	195.96	198.775	226.304	1.65051	5.46e-11	DNA-directed RNA polymerase subunit beta
370	TraesCS5D02G054700	0	12.7707	10.1773	30.4198	33.4707	45.2608	1.65036	0.0141876	Uncharacterized protein
371	TraesCS2B02G622700	112.169	49.8059	32.5675	195.96	241.808	255.549	1.64931	0.000567601	Uncharacterized protein
372	TraesCS5D02G088500	4.15441	11.4937	13.2305	34.6644	35.5199	48.7424	1.64884	0.00356659	Uncharacterized protein
373	TraesCS1A02G240100	12.4632	11.4937	8.14188	35.3719	35.5199	47.3497	1.64881	0.00177475	Uncharacterized protein
374	TraesCS3D02G116200	18.6948	5.10829	20.3547	46.6909	53.2798	72.4172	1.64872	0.0038622	Uncharacterized protein
375	TraesCS6A02G360600	64.3933	97.0576	96.6848	211.524	302.602	366.96	1.64867	1.42e-06	DNA helicase
376	TraesCS1B02G119300	27.0036	52.36	43.7626	137.243	140.713	144.834	1.64528	5.18e-07	Uncharacterized protein
377	TraesCS3A02G219500	4.15441	15.3249	2.03547	35.3719	32.1045	33.4233	1.64437	0.0182856	Uncharacterized protein
378	TraesCS1D02G101300	62.3161	112.382	103.809	277.315	313.531	343.982	1.64354	2.84e-08	Uncharacterized protein
379	TraesCS7B02G066600	27.0036	103.443	79.3833	246.188	268.448	246.497	1.64266	0.000298311	Uncharacterized protein
380	TraesCS3B02G204800	2.0772	16.602	14.2483	36.7867	51.9137	50.8313	1.64199	0.00575512	Uncharacterized protein
381	TraesCS4D02G129100	4.15441	10.2166	14.2483	33.2496	34.8368	51.5276	1.64187	0.00494708	Uncharacterized protein
382	TraesCS7A02G323100	39.4669	3.83122	5.08867	73.5735	86.7505	68.9356	1.64043	0.021655	Uncharacterized protein
383	TraesCS2A02G500300	22.8492	17.879	14.2483	58.0099	62.8429	65.454	1.63944	0.000100324	Uncharacterized protein
384	TraesCS6B02G139500	105.937	43.4205	35.6207	181.811	248.639	217.252	1.63907	0.000418938	Terpene cyclase/mutase family member
385	TraesCS5A02G460600	49.8529	62.5766	59.0286	159.173	178.966	234.66	1.63882	1.42e-07	Uncharacterized protein
386	TraesCS2A02G063500	12.4632	12.7707	2.03547	30.4198	35.5199	48.7424	1.63834	0.0131851	Uncharacterized protein
387	TraesCS7B02G437300	35.3124	56.1912	53.9399	193.13	187.846	120.463	1.63783	8.48e-06	NLR (CC-NB-LRR)
388	TraesCS2D02G498100	180.717	127.707	134.341	451.345	441.949	517.365	1.63715	2.2e-12	Uncharacterized protein
389	TraesCS7B02G293400	18.6948	24.2644	32.5675	62.2545	113.39	98.181	1.63664	0.000280671	Uncharacterized protein
390	TraesCS7D02G035300	0	12.7707	13.2305	45.9834	45.766	30.6381	1.63545	0.014595	NLR (CC-NB-LRR)
391	TraesCS5A02G033300	0	7.66244	8.14188	26.1752	19.1261	35.5123	1.63425	0.0216819	Uncharacterized protein
392	TraesCS7A02G557600	22.8492	11.4937	35.6207	107.53	68.9905	84.2547	1.63404	0.00121052	Sucrose synthase
393	TraesCS5B02G075100	184.871	167.297	134.341	507.233	521.869	507.617	1.63288	4.58e-15	Calcium-transporting ATPase
394	TraesCS3A02G227000	31.158	37.0351	53.9399	150.684	155.741	114.196	1.63283	5.75e-06	Uncharacterized protein
395	TraesCS3B02G307100	0	16.602	24.4256	55.1801	62.1598	75.8988	1.62968	0.0165182	Uncharacterized protein
396	TraesCS7D02G173700	35.3124	63.8537	60.0463	155.636	178.966	204.718	1.62888	7.4e-07	Uncharacterized protein
397	TraesCS2B02G018500	22.8492	61.2995	51.9045	181.104	175.55	125.337	1.62847	9.65e-05	NLR (NB-LRR)
398	TraesCS7A02G070800	6.23161	20.4332	21.3724	63.6694	66.9413	52.9203	1.62677	0.0010111	NA
399	TraesCS6B02G187700	45.6985	16.602	27.4788	100.456	106.56	94.6994	1.62562	0.000140224	Uncharacterized protein
400	TraesCS3A02G108600	8.30881	3.83122	7.12414	23.3454	21.1753	34.1197	1.61709	0.011307	Uncharacterized protein
401	TraesCS1A02G049300	39.4669	28.0956	41.7271	102.578	107.926	157.368	1.61703	2.21e-05	Nuclear pore complex protein
402	TraesCS4A02G058000	128.787	81.7327	102.791	266.704	334.707	412.221	1.61661	1.73e-07	Replication protein A subunit
403	TraesCS5B02G001400	45.6985	31.9268	24.4256	109.653	109.292	109.322	1.6166	5.42e-06	Uncharacterized protein
404	TraesCS1A02G135100	14.5404	10.2166	4.07094	31.8347	32.1045	44.5644	1.61568	0.00703601	Uncharacterized protein
405	TraesCS5D02G028900	0	10.2166	11.1951	36.0793	29.3722	34.1197	1.61518	0.0143773	Uncharacterized protein
406	TraesCS6A02G318300	6.23161	8.93951	11.1951	33.957	28.6891	41.0828	1.61511	0.00387134	Uncharacterized protein
407	TraesCS2B02G225000	27.0036	24.2644	20.3547	72.1586	87.4336	76.5951	1.61235	1.92e-05	NLR (CC-NB-LRR)
408	TraesCS1D02G397400	2.0772	6.38537	1.01773	20.5157	14.3446	16.0153	1.61199	0.0348478	Endoglucanase
409	TraesCS4D02G247100	103.86	58.7454	99.738	241.236	288.941	321.003	1.61034	4.23e-07	Uncharacterized protein
410	TraesCS7D02G128800	768.565	559.358	465.105	1649.04	1854.55	2183.66	1.60624	1.74e-09	Uncharacterized protein
411	TraesCS3D02G191600	143.327	151.972	144.518	454.882	453.562	460.963	1.60576	3.04e-19	Uncharacterized protein
412	TraesCS1B02G146200	145.404	125.153	148.589	328.958	450.829	571.678	1.60553	8.13e-08	DNA helicase
413	TraesCS6B02G293100	31.158	21.7103	31.5498	104.701	90.8489	83.5583	1.60501	1.16e-05	Uncharacterized protein
414	TraesCS1B02G321000	4.15441	19.1561	11.1951	36.0793	51.9137	49.4387	1.60365	0.00484227	Uncharacterized protein
415	TraesCS1A02G426000	6.23161	15.3249	39.6916	101.871	71.0398	78.6841	1.60255	0.00723274	NLR (CC-NB-LRR)
416	TraesCS6D02G316200	31.158	25.5415	24.4256	82.7702	99.7289	81.4694	1.60227	9.63e-06	Uncharacterized protein
417	TraesCS7A02G516000	91.3969	83.0098	77.3478	215.768	257.519	328.663	1.60111	3.16e-08	Uncharacterized protein
418	TraesCS6A02G101600	89.3197	43.4205	66.1527	168.37	216.535	268.083	1.60101	2.04e-05	Uncharacterized protein
419	TraesCS2D02G212000	31.158	20.4332	15.266	62.2545	66.2582	97.4847	1.60069	0.000542628	Elongator complex protein 1
420	TraesCS7D02G026700	162.022	254.138	170.979	590.003	586.761	691.445	1.6001	8.61e-10	Uncharacterized protein
421	TraesCS5D02G162500	35.3124	76.6244	92.6138	206.572	217.901	274.35	1.59716	4.65e-05	Uncharacterized protein
422	TraesCS4A02G386900	0	7.66244	6.10641	22.638	21.8584	22.9785	1.59279	0.0218188	Uncharacterized protein
423	TraesCS7A02G131200	191.103	181.344	141.465	432.244	512.306	682.393	1.59252	2.15e-08	Ribonucleoside-diphosphate reductase
424	TraesCS3A02G137000	95.5513	114.937	88.5429	271.656	338.805	327.27	1.59062	1.32e-10	Uncharacterized protein
425	TraesCS7D02G207100	20.772	49.8059	60.0463	123.802	151.643	181.739	1.59017	0.000230386	Uncharacterized protein
426	TraesCS7B02G031500	164.099	139.201	200.494	416.681	528.017	662.896	1.5895	5.36e-08	Ribonucleoside-diphosphate reductase
427	TraesCS5A02G199400	8.30881	35.7581	26.4611	93.3817	89.4828	75.8988	1.58944	0.00113996	Uncharacterized protein
428	TraesCS1A02G123600	0	11.4937	6.10641	28.2975	29.3722	25.7638	1.58554	0.020393	Probable tRNA N6-adenosine threonylcarbamoyltransferase;GCP2;ortholog
429	TraesCS4B02G109700	45.6985	34.481	26.4611	104.701	122.27	109.322	1.58358	5.52e-06	Uncharacterized protein
430	TraesCS5B02G141300	12.4632	24.2644	18.3192	61.5471	66.9413	61.9724	1.58283	0.000185413	Uncharacterized protein
431	TraesCS1B02G371400	4.15441	10.2166	10.1773	25.4677	32.1045	41.7792	1.58275	0.00738191	Uncharacterized protein
432	TraesCSU02G064100	14.5404	31.9268	14.2483	112.483	66.9413	48.7424	1.58083	0.00437241	NLR (CC-NB-LRR)
433	TraesCS6B02G129000	0	3.83122	6.10641	21.2231	19.1261	14.6227	1.57767	0.0333279	Uncharacterized protein
434	TraesCS3A02G523600	20.772	38.3122	28.4966	83.4776	99.0458	110.715	1.57761	3.44e-05	Uncharacterized protein
435	TraesCS6D02G278500	37.3897	62.5766	49.869	157.759	146.861	179.65	1.57712	4.12e-07	Uncharacterized protein
436	TraesCS5B02G033500	4.15441	1.27707	5.08867	19.8082	15.0276	16.0153	1.57657	0.0301898	Uncharacterized protein
437	TraesCS6B02G137700	10.386	38.3122	23.4079	65.7917	95.6305	101.663	1.57501	0.00172656	Protein arginine N-methyltransferase
438	TraesCS7A02G441300	0	10.2166	6.10641	29.7124	25.2738	22.9785	1.57451	0.0220053	Uncharacterized protein
439	TraesCS1D02G059700	29.0808	37.0351	19.337	96.2115	80.6028	103.055	1.57447	7.83e-05	Uncharacterized protein
440	TraesCS1D02G311400	452.83	365.243	339.923	1080.26	1200.85	1229	1.57138	4.36e-16	Transcription elongation factor spt6
441	TraesCS3A02G360200	110.092	68.962	77.3478	261.044	253.421	265.994	1.56422	4e-09	Uncharacterized protein
442	TraesCS3A02G038200	35.3124	35.7581	39.6916	124.509	113.39	112.107	1.56021	3.54e-07	Uncharacterized protein
443	TraesCS6D02G060400	0	35.7581	16.2838	84.8925	85.3843	76.5951	1.55991	0.0248965	NLR (CC-NB-LRR)
444	TraesCS2D02G070500	6.23161	12.7707	24.4256	60.8396	52.5968	51.5276	1.55767	0.00349041	Uncharacterized protein
445	TraesCS7D02G020800	4.15441	29.3727	22.3902	80.6479	69.6736	63.3651	1.55543	0.00485659	NLR (CC-NB-LRR)
446	TraesCS7D02G002900	20.772	60.0225	82.4365	183.934	201.507	183.132	1.55533	0.000788806	Uncharacterized protein
447	TraesCS5B02G046200	20.772	22.9873	33.5852	76.4032	99.0458	82.1657	1.5542	7.18e-05	Uncharacterized protein
448	TraesCS2B02G579800	12.4632	8.93951	12.2128	42.4462	32.7876	42.4755	1.55361	0.0023318	UBX domain-containing protein
449	TraesCS2A02G329400	4.15441	6.38537	7.12414	25.4677	17.7599	30.6381	1.55269	0.014777	Uncharacterized protein
450	TraesCS5A02G122200	16.6176	21.7103	19.337	48.8132	73.089	72.4172	1.54983	0.000414708	Uncharacterized protein
451	TraesCS1A02G203100	0	5.10829	6.10641	21.2231	21.8584	15.319	1.5489	0.0314386	Uncharacterized protein
452	TraesCS5B02G395000	39.4669	43.4205	58.0109	131.583	144.812	171.991	1.54691	1.47e-06	Uncharacterized protein
453	TraesCS1D02G454600	180.717	58.7454	74.2946	295.001	367.494	380.887	1.54641	0.000700751	Uncharacterized protein
454	TraesCS2A02G100500	49.8529	38.3122	43.7626	115.312	136.615	156.672	1.5461	1.3e-06	Uncharacterized protein
455	TraesCS6D02G399800	14.5404	11.4937	10.1773	42.4462	44.3999	35.5123	1.54543	0.00179667	Uncharacterized protein
456	TraesCS2B02G152100	47.7757	85.5639	58.0109	175.444	185.796	249.282	1.54466	7.67e-06	Condensin complex subunit 1
457	TraesCS2D02G303600	97.6285	77.9015	104.827	267.411	255.47	333.537	1.54129	7.98e-09	Uncharacterized protein
458	TraesCS4A02G461700	29.0808	12.7707	9.15961	57.3024	62.1598	50.8313	1.53952	0.00318191	NLR (CC-NB-LRR)
459	TraesCS4B02G334100	18.6948	21.7103	23.4079	69.3289	74.4551	64.0614	1.53828	6.88e-05	Uncharacterized protein
460	TraesCS3B02G248400	16.6176	8.93951	13.2305	61.5471	51.9137	27.1565	1.53824	0.00638873	Uncharacterized protein;TRAES_3BF083100020CFD_c1;ortholog
461	TraesCS5B02G104800	64.3933	108.551	88.5429	216.476	282.793	322.396	1.53787	1.39e-06	Uncharacterized protein
462	TraesCS6D02G087200	29.0808	22.9873	22.3902	67.2066	76.5044	91.2178	1.53605	7.21e-05	Uncharacterized protein
463	TraesCS5D02G436200	174.485	130.262	90.5784	408.899	383.205	407.347	1.53481	2.51e-07	Uncharacterized protein
464	TraesCS2A02G443400	247.187	638.537	617.765	1398.6	1681.05	1762.38	1.53389	8.5e-05	Uncharacterized protein
465	TraesCS3A02G174900	12.4632	54.9142	37.6562	101.164	118.172	153.887	1.53332	0.00241952	Uncharacterized protein
466	TraesCS1A02G360300	91.3969	38.3122	37.6562	133.706	177.599	239.534	1.53256	0.00100318	Uncharacterized protein
467	TraesCS7B02G244700	8.30881	11.4937	7.12414	26.8826	35.5199	34.816	1.5302	0.00575575	Uncharacterized protein
468	TraesCS5D02G010200	24.9264	16.602	11.1951	80.6479	64.8921	36.9049	1.52984	0.0044672	Uncharacterized protein
469	TraesCS7D02G335500	16.6176	29.3727	23.4079	66.4991	84.0182	77.2915	1.52869	0.000124193	Uncharacterized protein
470	TraesCS2A02G160000	6.23161	8.93951	7.12414	22.638	30.7384	30.6381	1.52686	0.00875157	Uncharacterized protein
471	TraesCS7A02G155700	4.15441	39.5893	45.798	105.408	125.686	120.463	1.52633	0.0107732	Uncharacterized protein
472	TraesCS5D02G082000	37.3897	52.36	55.9754	128.754	152.326	177.561	1.52628	2.39e-06	Uncharacterized protein
473	TraesCS2D02G571900	54.0073	42.1434	44.7803	123.802	156.424	146.227	1.52608	4.34e-07	Uncharacterized protein
474	TraesCS3B02G154900	216.029	238.813	217.795	594.955	644.823	745.062	1.52103	8.57e-15	Uncharacterized protein;TRAES_3BF267300030CFD_c1;ortholog
475	TraesCS3B02G087600	305.349	194.115	174.033	653.672	666.681	694.927	1.52047	4.06e-08	E3 ubiquitin-protein ligase;TRAES_3BF079100090CFD_c1;ortholog
476	TraesCS1A02G093900	660.551	844.146	834.542	2046.62	2306.74	2554.1	1.52035	7.88e-15	Uncharacterized protein
477	TraesCS2D02G302700	47.7757	19.1561	29.5143	96.9189	96.3135	107.233	1.51994	0.000197595	Uncharacterized protein
478	TraesCS7B02G238400	85.1653	68.962	82.4365	188.178	256.836	270.172	1.51912	1.41e-07	Uncharacterized protein
479	TraesCS3D02G432400	0	19.1561	10.1773	39.6165	41.6676	49.4387	1.5186	0.0222	Uncharacterized protein
480	TraesCS2D02G170300	6.23161	3.83122	5.08867	24.0529	21.1753	16.0153	1.51744	0.0206433	Uncharacterized protein;CAMPLR22A2D_LOCUS1519;ortholog
481	TraesCS1D02G408600	0	7.66244	9.15961	20.5157	28.6891	29.9417	1.51671	0.025563	Uncharacterized protein
482	TraesCS1D02G220400	101.783	52.36	71.2414	202.327	213.802	269.476	1.51667	6.55e-06	Serine hydroxymethyltransferase
483	TraesCS3D02G120800	58.1617	72.7932	75.3123	215.061	208.338	200.54	1.51617	9.66e-10	Uncharacterized protein
484	TraesCS5A02G335700	0	2.55415	7.12414	16.2711	17.7599	20.8896	1.51613	0.0404082	Uncharacterized protein
485	TraesCS1D02G102500	625.238	619.381	728.698	1741	1876.41	2168.34	1.51597	8.26e-17	Uncharacterized protein
486	TraesCS5B02G055400	18.6948	33.2039	26.4611	62.2545	99.7289	96.7884	1.51528	0.000406047	Uncharacterized protein
487	TraesCS1D02G111300	367.665	148.141	191.334	717.342	730.89	758.292	1.51343	4.91e-05	Uncharacterized protein
488	TraesCS4D02G089900	41.5441	25.5415	15.266	85.5999	81.969	90.5215	1.51158	0.000623698	NLR (CC-NB-LRR-PK)
489	TraesCS6B02G145100	0	10.2166	5.08867	20.5157	25.9568	26.4601	1.51139	0.0286515	Uncharacterized protein
490	TraesCS7B02G446400	47.7757	28.0956	22.3902	84.8925	101.095	118.374	1.51131	0.00025313	Uncharacterized protein
491	TraesCS4B02G053600	126.709	164.742	158.767	338.863	434.436	604.405	1.51037	1.48e-06	Uncharacterized protein
492	TraesCS7B02G222600	12.4632	26.8185	28.4966	67.914	77.8705	80.7731	1.5101	0.000318463	Uncharacterized protein
493	TraesCS3B02G244000	108.015	126.43	110.933	304.198	338.805	376.709	1.50723	2.48e-11	Uncharacterized protein;TRAES_3BF097300050CFD_c1;ortholog
494	TraesCS3A02G278400	4.15441	11.4937	15.266	38.2016	38.9353	38.9939	1.50722	0.00546079	Uncharacterized protein
495	TraesCS6A02G380200	226.415	132.816	146.554	388.383	521.186	622.51	1.50476	4.42e-06	Uncharacterized protein
496	TraesCS2D02G145300	87.2425	183.899	188.281	506.525	407.113	517.365	1.50442	1.5e-05	Uncharacterized protein;CAMPLR22A2D_LOCUS5650;ortholog
497	TraesCS7B02G029700	727.021	399.724	409.129	1298.86	1534.87	1825.05	1.50261	3.06e-06	Uncharacterized protein
498	TraesCS2B02G350300	6.23161	14.0478	6.10641	26.1752	36.886	35.5123	1.50237	0.00992655	Uncharacterized protein
499	TraesCS4D02G189600	193.18	182.622	151.642	486.717	519.82	516.669	1.50221	2.18e-14	Uncharacterized protein
500	TraesCS7D02G019900	20.772	105.997	108.898	355.841	294.405	201.933	1.50179	0.00642661	Uncharacterized protein
501	TraesCS6D02G401700	47.7757	81.7327	60.0463	197.375	214.485	168.509	1.50176	1.38e-06	Uncharacterized protein
502	TraesCS7D02G278800	76.8565	108.551	104.827	251.848	288.941	331.448	1.50032	1.83e-08	Uncharacterized protein
503	TraesCSU02G123300	8.30881	31.9268	9.15961	66.4991	66.9413	51.5276	1.49979	0.00963749	Uncharacterized protein
504	TraesCS4B02G091100	2.0772	34.481	20.3547	103.286	72.4059	59.8835	1.49838	0.0185813	Uncharacterized protein
505	TraesCS4B02G359900	0	14.0478	22.3902	41.7388	61.4767	61.2761	1.49786	0.0254363	Uncharacterized protein
506	TraesCS2B02G538800	37.3897	29.3727	36.6384	72.8661	118.172	135.782	1.49656	0.000264169	Uncharacterized protein
507	TraesCS1B02G415800	74.7793	90.6722	66.1527	219.306	241.808	220.733	1.49593	4.25e-09	Uncharacterized protein
508	TraesCS4D02G220500	157.867	181.344	147.571	548.971	622.281	313.344	1.49519	1.01e-05	Uncharacterized protein
509	TraesCS7D02G198900	103.86	136.647	124.164	291.464	342.904	461.66	1.49499	3.06e-07	Uncharacterized protein
510	TraesCS1D02G242000	31.158	38.3122	26.4611	96.9189	109.292	87.0399	1.49372	2.36e-05	Uncharacterized protein
511	TraesCS7D02G479800	18.6948	38.3122	28.4966	120.972	88.7997	71.0246	1.49372	0.000644188	NLR (CC-NB-LRR)
512	TraesCS1D02G364700	74.7793	35.7581	20.3547	127.339	134.566	165.028	1.49351	0.00241943	Uncharacterized protein
513	TraesCS2B02G415500	58.1617	53.6371	37.6562	123.094	142.08	186.614	1.49299	2.3e-05	RLK
514	TraesCS3D02G188800	54.0073	88.1181	78.3656	175.444	235.661	262.512	1.48798	4.67e-06	DNA gyrase subunit B
515	TraesCS3D02G212400	303.272	158.357	141.465	643.061	651.653	529.203	1.48462	2.82e-05	Uncharacterized protein
516	TraesCS4B02G352400	31.158	26.8185	26.4611	82.7702	70.3567	106.537	1.48446	0.000122194	Uncharacterized protein
517	TraesCS6B02G466600	0	10.2166	2.03547	24.0529	25.2738	18.1043	1.48405	0.0417445	Sucrose synthase
518	TraesCS4A02G056100	6.23161	26.8185	28.4966	62.2545	75.8213	80.0767	1.48382	0.00371577	Uncharacterized protein
519	TraesCS5A02G036600	35.3124	77.9015	71.2414	167.663	195.359	211.681	1.48302	2.95e-05	Uncharacterized protein
520	TraesCS5A02G121600	716.635	569.575	494.619	1674.5	1652.36	1777.01	1.4828	5.02e-13	Uncharacterized protein
521	TraesCS3B02G451300	33.2352	112.382	106.862	297.831	308.75	224.215	1.48237	0.00116764	Uncharacterized protein
522	TraesCS1D02G058700	0	19.1561	6.10641	39.6165	42.3506	36.9049	1.48219	0.0311726	Uncharacterized protein
523	TraesCS7A02G358400	257.573	125.153	143.501	466.909	540.995	564.019	1.48184	1e-05	NA
524	TraesCS2A02G498000	249.264	157.08	136.376	478.935	535.531	578.641	1.48092	6.89e-07	Uncharacterized protein
525	TraesCS2D02G345800	2.0772	2.55415	4.07094	13.4413	13.6615	16.0153	1.47778	0.0401658	Uncharacterized protein;CAMPLR22A2D_LOCUS3467;ortholog
526	TraesCS5D02G562700	0	5.10829	2.03547	14.8562	12.9784	13.9264	1.47776	0.0491946	Uncharacterized protein
527	TraesCS7B02G059800	49.8529	37.0351	54.9577	140.073	138.664	142.049	1.47694	8.06e-07	Uncharacterized protein
528	TraesCS4A02G426800	0	2.55415	9.15961	17.6859	19.1261	29.9417	1.47679	0.0433117	Uncharacterized protein
529	TraesCS7B02G456200	338.584	162.188	108.898	546.142	633.21	752.721	1.47612	0.000822675	Uncharacterized protein
530	TraesCS2A02G419500	10.386	6.38537	14.2483	33.957	35.5199	38.9939	1.47594	0.00575319	Uncharacterized protein
531	TraesCS4D02G097600	10.386	8.93951	10.1773	43.1537	48.4983	18.8006	1.47559	0.013985	Uncharacterized protein
532	TraesCS5A02G090500	10.386	71.5161	54.9577	156.344	151.643	182.436	1.47547	0.00738191	Uncharacterized protein
533	TraesCS1B02G171000	4.15441	12.7707	13.2305	31.8347	32.7876	48.7424	1.4738	0.00935231	Uncharacterized protein
534	TraesCS6A02G313700	0	15.3249	5.08867	24.0529	35.5199	39.6902	1.47251	0.0344686	Uncharacterized protein
535	TraesCS6A02G024900	313.658	229.873	180.139	604.859	695.37	806.338	1.47021	2.89e-07	Uncharacterized protein
536	TraesCS3A02G385500	12.4632	20.4332	18.3192	47.3983	58.7444	60.5798	1.47008	0.000831935	Uncharacterized protein
537	TraesCSU02G143200	2.0772	6.38537	9.15961	26.1752	18.443	30.6381	1.46997	0.0226199	Uncharacterized protein
538	TraesCS2B02G212000	18.6948	20.4332	23.4079	53.7652	76.5044	67.543	1.46896	0.000398121	Uncharacterized protein
539	TraesCS3A02G380100	51.9301	94.5034	97.7025	183.226	245.907	330.055	1.46875	0.000131648	DNA polymerase
540	TraesCS5A02G114400	99.7057	85.5639	76.3301	227.087	233.612	290.365	1.46714	2.65e-08	Uncharacterized protein
541	TraesCS2B02G557700	62.3161	26.8185	44.7803	131.583	150.96	119.767	1.46694	0.000132142	Uncharacterized protein
542	TraesCS2D02G262800	62.3161	70.239	46.8158	140.78	168.036	228.393	1.46675	2.92e-05	Uncharacterized protein;CAMPLR22A2D_LOCUS2596;ortholog
543	TraesCS1D02G298400	280.422	243.921	200.494	547.557	698.785	850.206	1.46397	8.33e-08	DNA helicase
544	TraesCS1B02G343100	22.8492	20.4332	17.3015	48.8132	57.3783	86.3436	1.46394	0.00150982	Uncharacterized protein
545	TraesCS2D02G352100	12.4632	29.3727	24.4256	70.0363	70.3567	73.1135	1.46225	0.000431681	Uncharacterized protein
546	TraesCS7D02G208100	93.4741	94.5034	99.738	243.358	299.87	282.009	1.46153	3.14e-10	Uncharacterized protein
547	TraesCS6D02G095000	114.246	136.647	120.093	301.368	342.22	429.629	1.46124	1.48e-08	Uncharacterized protein
548	TraesCS5A02G318200	297.04	334.593	316.515	818.505	872.969	984.596	1.46123	1.62e-16	Uncharacterized protein
549	TraesCS4D02G322900	18.6948	14.0478	16.2838	37.4942	55.3291	65.454	1.46066	0.00240157	Uncharacterized protein
550	TraesCS1A02G002700	332.352	136.647	178.104	638.109	654.386	648.97	1.45937	6.66e-05	Uncharacterized protein
551	TraesCSU02G065300	402.977	328.208	362.313	978.386	1051.94	1022.89	1.45818	1.49e-18	Uncharacterized protein
552	TraesCS2A02G552700	12.4632	10.2166	5.08867	22.638	40.3014	34.816	1.45698	0.0133519	Uncharacterized protein
553	TraesCS4B02G175300	56.0845	45.9746	55.9754	114.605	180.332	174.776	1.45624	2.08e-05	Uncharacterized protein
554	TraesCS6D02G207800	16.6176	8.93951	12.2128	52.3504	40.9845	31.3344	1.45553	0.00544188	Protein ROOT HAIR DEFECTIVE 3 homolog
555	TraesCS3D02G212600	124.632	109.828	71.2414	246.188	284.159	364.175	1.45548	9.89e-06	Uncharacterized protein
556	TraesCS3A02G181600	39.4669	52.36	44.7803	112.483	130.467	165.028	1.45408	1.37e-05	Uncharacterized protein
557	TraesCS6D02G196700	87.2425	90.6722	38.6739	219.306	206.972	224.215	1.45386	0.000157589	Uncharacterized protein
558	TraesCS5B02G381000	49.8529	21.7103	34.603	91.2594	112.707	113.5	1.45358	0.000256726	Uncharacterized protein
559	TraesCS4A02G275500	87.2425	49.8059	51.9045	172.615	185.113	183.132	1.45201	4.36e-06	Uncharacterized protein
560	TraesCS5D02G306800	56.0845	89.3951	87.5252	186.763	245.907	259.727	1.45196	3.12e-06	Uncharacterized protein
561	TraesCS3D02G119400	10.386	17.879	7.12414	33.957	35.5199	54.3129	1.45147	0.00931179	Uncharacterized protein
562	TraesCS2A02G305000	58.1617	114.937	109.915	264.582	272.547	307.773	1.45142	4.85e-06	Uncharacterized protein
563	TraesCS5B02G032700	31.158	62.5766	52.9222	117.435	152.326	182.436	1.45094	0.000133123	Kinesin-like protein
564	TraesCS4D02G108900	29.0808	48.5288	40.7094	113.19	130.467	112.107	1.4507	1.09e-05	Uncharacterized protein
565	TraesCS3A02G008100	24.9264	16.602	17.3015	63.6694	52.5968	61.2761	1.44951	0.000552906	NLR (CC-NB-LRR)
566	TraesCS6D02G344100	97.6285	105.997	104.827	208.694	311.482	389.243	1.44816	9.89e-06	DNA helicase
567	TraesCS2B02G104300	45.6985	68.962	39.6916	154.929	135.249	166.42	1.44726	1.81e-05	Uncharacterized protein
568	TraesCS2B02G334000	0	26.8185	26.4611	77.8181	86.7505	66.1503	1.44593	0.0279059	Glutamate decarboxylase
569	TraesCS2A02G188100	24.9264	20.4332	18.3192	72.1586	49.8645	72.4172	1.44551	0.00072177	RuvB-like helicase
570	TraesCS3B02G083400	197.334	213.271	210.671	464.786	573.1	739.491	1.44511	2.98e-08	Chromatin-remodeling complex ATPase
571	TraesCS2A02G111500	153.713	265.631	244.256	536.238	661.899	733.921	1.44507	7.12e-07	Uncharacterized protein
572	TraesCS2B02G556100	149.559	139.201	160.802	372.82	454.245	435.896	1.44185	8.71e-12	Uncharacterized protein
573	TraesCS5B02G129000	0	6.38537	11.1951	33.957	22.5415	25.7638	1.44075	0.0330082	Uncharacterized protein
574	TraesCS1A02G068300	209.797	122.599	128.235	415.266	430.337	459.571	1.43909	4.1e-07	Uncharacterized protein
575	TraesCS7B02G263000	97.6285	84.2869	121.11	281.56	269.131	313.344	1.43707	1.55e-08	Uncharacterized protein
576	TraesCS2D02G563600	3684.96	6152.94	6074.86	17586.2	15353.5	12915.3	1.43453	2.74e-07	NADPH-protochlorophyllide oxidoreductase
577	TraesCS1B02G002500	47.7757	17.879	31.5498	78.5256	109.975	107.233	1.43452	0.00116371	NLR (CC-NB-LRR)
578	TraesCS6B02G244100	27.0036	60.0225	61.0641	191.008	126.369	142.745	1.43413	0.000383774	Uncharacterized protein
579	TraesCS4B02G220200	143.327	263.077	297.178	868.026	829.253	444.948	1.43411	0.000357599	Uncharacterized protein
580	TraesCS6D02G097500	29.0808	17.879	24.4256	58.0099	73.7721	82.862	1.43261	0.000529108	Protein arginine N-methyltransferase
581	TraesCS4A02G150500	64.3933	100.889	110.933	241.236	275.279	286.884	1.43141	5.95e-07	Uncharacterized protein
582	TraesCS7D02G215600	12.4632	11.4937	15.266	37.4942	36.203	55.7056	1.43057	0.00447873	Uncharacterized protein
583	TraesCS6B02G110000	16.6176	21.7103	28.4966	68.6214	67.6244	71.0246	1.42915	0.000298114	Uncharacterized protein
584	TraesCS6A02G112600	16.6176	43.4205	41.7271	87.7222	112.024	122.552	1.42906	0.000808829	Uncharacterized protein
585	TraesCS6B02G367200	245.11	287.342	301.249	805.064	767.093	735.313	1.42712	4.77e-16	Uncharacterized protein
586	TraesCS3B02G239500	83.0881	60.0225	115.004	178.982	252.738	352.338	1.42704	0.00041169	Uncharacterized protein
587	TraesCS2A02G524300	20.772	10.2166	22.3902	43.8611	62.1598	64.7577	1.42703	0.00325947	Uncharacterized protein
588	TraesCS7D02G132643	20.772	7.66244	10.1773	31.1272	47.1322	47.3497	1.4266	0.00878039	Uncharacterized protein
589	TraesCS7A02G257500	0	15.3249	12.2128	38.2016	38.2522	37.6012	1.42656	0.0241651	Uncharacterized protein
590	TraesCS5B02G096200	2.0772	29.3727	23.4079	52.3504	66.9413	98.181	1.42461	0.0220102	Uncharacterized protein
591	TraesCS7D02G261200	0	11.4937	10.1773	24.7603	28.0061	43.8681	1.42397	0.0315239	Uncharacterized protein
592	TraesCS2B02G177000	16.6176	33.2039	32.5675	62.2545	89.4828	111.411	1.42394	0.00152915	Uncharacterized protein
593	TraesCS3B02G320200	213.952	113.66	143.501	480.35	444.682	406.651	1.42337	1.81e-06	Malic enzyme
594	TraesCS2A02G261800	0	5.10829	5.08867	14.8562	19.8092	16.7117	1.4228	0.0420422	Uncharacterized protein
595	TraesCS3B02G222700	546.304	642.368	521.08	1622.86	1601.13	1458.79	1.42208	7.15e-17	Protein translocase subunit SecA
596	TraesCS2B02G273000	2.0772	6.38537	12.2128	16.2711	34.1537	41.7792	1.4218	0.0323396	Uncharacterized protein
597	TraesCS4D02G158000	29.0808	65.1308	81.4188	177.567	183.064	177.561	1.42062	0.000289412	Uncharacterized protein
598	TraesCS2B02G149000	139.173	116.214	141.465	352.304	362.03	379.494	1.42043	4.78e-12	Ubiquitin carboxyl-terminal hydrolase
599	TraesCS4B02G209200	297.04	227.319	225.937	575.147	709.715	795.893	1.41916	4.86e-09	Uncharacterized protein
600	TraesCS1D02G004600	6.23161	20.4332	19.337	60.1322	46.4491	49.4387	1.41879	0.00453911	Uncharacterized protein
601	TraesCS3B02G252200	27.0036	49.8059	45.798	112.483	111.341	143.442	1.41792	7.05e-05	Uncharacterized protein
602	TraesCS3D02G373300	68.5477	63.8537	48.8513	142.195	146.178	241.623	1.41789	0.000130648	DNA polymerase
603	TraesCS6A02G268600	342.738	254.138	302.267	664.284	838.133	1011.06	1.41775	4.41e-08	DNA topoisomerase 2
604	TraesCS7A02G248700	35.3124	40.8664	52.9222	90.552	135.932	164.331	1.41715	0.000323514	NA
605	TraesCS1B02G054900	37.3897	10.2166	6.10641	49.5206	69.6736	76.5951	1.41586	0.0211525	Uncharacterized protein
606	TraesCS7D02G024100	0	12.7707	16.2838	34.6644	40.3014	48.046	1.41469	0.0274743	Uncharacterized protein
607	TraesCS1D02G129900	6.23161	35.7581	49.869	101.164	115.44	110.715	1.41445	0.011403	Uncharacterized protein
608	TraesCS7B02G187000	74.7793	90.6722	84.472	235.577	229.513	231.874	1.41445	5.46e-10	Uncharacterized protein
609	TraesCS7D02G438300	8.30881	22.9873	15.266	36.7867	53.9629	68.2393	1.41337	0.00737963	Uncharacterized protein
610	TraesCS6D02G113900	159.945	191.561	188.281	440.734	462.442	601.62	1.41321	3.25e-09	DNA-directed RNA polymerase subunit
611	TraesCS5D02G118400	58.1617	68.962	75.3123	177.567	215.169	181.739	1.41283	1.49e-07	Uncharacterized protein
612	TraesCS6B02G135800	170.331	171.128	138.412	439.319	435.802	431.022	1.41247	1e-12	Uncharacterized protein
613	TraesCS2D02G426100	10.386	16.602	14.2483	39.6165	38.9353	55.7056	1.41242	0.00382594	Uncharacterized protein
614	TraesCS3B02G298400	43.6213	15.3249	10.1773	61.5471	75.1382	92.6105	1.41111	0.0115277	Uncharacterized protein
615	TraesCS3A02G273500	47.7757	28.0956	25.4434	88.4297	90.1659	112.107	1.40979	0.000287767	Uncharacterized protein
616	TraesCS2D02G587800	222.261	151.972	144.518	422.34	496.595	511.098	1.40875	6.18e-08	Uncharacterized protein;CAMPLR22A2D_LOCUS5774;ortholog
617	TraesCS2D02G442600	240.956	491.673	456.963	986.875	1086.77	1364.79	1.40841	2.47e-05	Uncharacterized protein;CAMPLR22A2D_LOCUS4424;ortholog
618	TraesCS2D02G413500	108.015	38.3122	64.1173	177.567	189.895	263.209	1.40605	0.00111261	Uncharacterized protein
619	TraesCS5B02G367100	124.632	139.201	127.217	343.815	333.34	394.813	1.40496	3.02e-11	Uncharacterized protein
620	TraesCS4A02G309200	141.25	201.778	232.043	540.482	508.208	561.233	1.40491	1.91e-08	Uncharacterized protein
621	TraesCS4A02G333200	0	12.7707	12.2128	42.4462	31.4214	31.3344	1.40486	0.0280127	Uncharacterized protein
622	TraesCS7A02G301200	16.6176	19.1561	30.532	66.4991	64.8921	73.8099	1.40416	0.000727347	Uncharacterized protein
623	TraesCS4A02G300400	31.158	19.1561	20.3547	53.0578	72.4059	84.2547	1.40383	0.00124263	Uncharacterized protein
624	TraesCS7B02G002900	180.717	71.5161	95.667	314.81	331.291	364.871	1.40307	0.000268569	Uncharacterized protein
625	TraesCS3B02G137500	2.0772	7.66244	7.12414	21.9306	19.1261	27.1565	1.40268	0.0255671	DNA polymerase epsilon subunit
626	TraesCS7A02G380200	16.6176	14.0478	17.3015	41.7388	43.0337	66.1503	1.40246	0.00334983	Uncharacterized protein
627	TraesCS1B02G164300	27.0036	29.3727	27.4788	71.4512	94.2643	78.6841	1.40186	0.000121935	Uncharacterized protein
628	TraesCS4B02G037200	6.23161	7.66244	10.1773	26.1752	24.5907	34.816	1.40118	0.0134623	Uncharacterized protein
629	TraesCS2B02G231000	47.7757	28.0956	23.4079	82.0627	101.095	100.966	1.40113	0.000420775	Elongator complex protein 1
630	TraesCS5B02G156500	29.0808	86.841	83.4542	156.344	215.169	251.371	1.40068	0.00184141	Uncharacterized protein
631	TraesCS2B02G154200	60.2389	60.0225	52.9222	154.929	139.347	190.095	1.39993	2.22e-06	Uncharacterized protein
632	TraesCS5D02G189900	95.5513	62.5766	54.9577	210.816	204.239	174.776	1.39833	8.05e-06	NLR (CC-NB-LRR-PK)
633	TraesCS2A02G150300	60.2389	28.0956	21.3724	97.6264	110.658	116.285	1.39577	0.00192912	Uncharacterized protein
634	TraesCS2B02G288700	8.30881	11.4937	17.3015	40.3239	47.1322	36.2086	1.39542	0.00560192	Uncharacterized protein
635	TraesCS1A02G193400	49.8529	84.2869	81.4188	207.987	179.649	229.785	1.39463	5.35e-06	Uncharacterized protein
636	TraesCS3A02G276400	33.2352	49.8059	53.9399	115.312	126.369	158.065	1.39405	4.34e-05	Uncharacterized protein
637	TraesCS7B02G189700	0	10.2166	18.3192	38.2016	38.2522	46.6534	1.39145	0.0317888	Uncharacterized protein
638	TraesCS7A02G214400	2.0772	12.7707	16.2838	31.8347	37.5691	49.4387	1.39129	0.0190487	RLK
639	TraesCS5B02G106300	178.639	218.38	233.061	479.643	620.232	630.169	1.39066	2.96e-09	Uncharacterized protein
640	TraesCS1A02G221100	292.886	395.893	359.26	933.11	887.997	1015.93	1.38858	1.55e-12	Uncharacterized protein
641	TraesCS3A02G025500	463.216	378.014	359.26	956.455	1056.03	1218.56	1.38848	2.72e-11	Eukaryotic translation initiation factor 3 subunit A
642	TraesCS1D02G217900	174.485	278.402	297.178	705.315	694.687	679.608	1.38833	8.88e-08	Uncharacterized protein
643	TraesCS2A02G034000	29.0808	12.7707	21.3724	98.3338	89.4828	30.6381	1.38821	0.0153022	WCI-4
644	TraesCS5D02G080700	216.029	224.765	210.671	585.758	574.466	578.641	1.38799	2.48e-17	Calcium-transporting ATPase
645	TraesCS1A02G315500	4.15441	19.1561	23.4079	52.3504	52.5968	57.0982	1.38762	0.0088791	Uncharacterized protein
646	TraesCS7B02G348500	14.5404	8.93951	5.08867	30.4198	28.0061	34.1197	1.38704	0.0137003	Uncharacterized protein
647	TraesCS1B02G076900	56.0845	58.7454	60.0463	128.046	162.572	203.325	1.38495	1.77e-05	Uncharacterized protein
648	TraesCS4A02G296300	58.1617	22.9873	31.5498	137.95	92.8982	100.966	1.38491	0.00167979	Uncharacterized protein
649	TraesCS2A02G322600	12.4632	10.2166	33.5852	50.9355	66.9413	76.5951	1.38474	0.0112146	Uncharacterized protein
650	TraesCS1A02G312500	18.6948	17.879	25.4434	60.1322	67.6244	57.7945	1.38181	0.000682287	Uncharacterized protein
651	TraesCS5B02G037500	64.3933	93.2264	93.6316	210.109	247.273	242.319	1.38126	2.04e-07	Uncharacterized protein
652	TraesCS3B02G491300	51.9301	74.0703	53.9399	161.296	159.839	178.954	1.38059	1.33e-06	NLR (NB-LRR)
653	TraesCS2B02G185900	6.23161	5.10829	10.1773	24.7603	25.2738	27.1565	1.38035	0.0173206	Uncharacterized protein
654	TraesCS3D02G433900	35.3124	43.4205	24.4256	88.4297	97.6797	107.93	1.3803	0.000194236	Uncharacterized protein
655	TraesCS3D02G169600	149.559	57.4683	67.1705	215.061	277.328	314.736	1.37965	0.00130517	Uncharacterized protein
656	TraesCS7A02G527100	12.4632	7.66244	11.1951	42.4462	28.6891	30.6381	1.37937	0.00978804	NA
657	TraesCS7A02G399600	0	15.3249	2.03547	36.7867	43.7168	20.8896	1.37896	0.0474763	NLR (CC-NB-LRR)
658	TraesCS7D02G027900	105.937	67.6849	76.3301	210.109	246.59	219.341	1.37833	6.63e-07	Uncharacterized protein
659	TraesCS5B02G127400	16.6176	14.0478	22.3902	43.8611	60.7936	58.4908	1.37754	0.0022968	Uncharacterized protein
660	TraesCS1B02G184700	39.4669	42.1434	37.6562	87.0148	123.637	127.426	1.37731	7.37e-05	DNA ligase
661	TraesCS4B02G007500	4.15441	6.38537	17.3015	38.2016	39.6183	28.5491	1.37663	0.0217329	NLR (CC-NB-LRR)
662	TraesCS1A02G104500	18.6948	14.0478	13.2305	50.9355	36.203	51.5276	1.37531	0.00355909	Replication protein A subunit
663	TraesCS2A02G149200	139.173	108.551	90.5784	296.416	323.777	286.187	1.37494	6.9e-08	Uncharacterized protein
664	TraesCS4B02G166300	189.025	259.246	288.019	618.3	668.73	716.513	1.37446	3.9e-09	Uncharacterized protein
665	TraesCS1D02G210100	2.0772	16.602	6.10641	48.8132	24.5907	29.9417	1.37434	0.0327999	Uncharacterized protein
666	TraesCS2A02G384900	16.6176	28.0956	15.266	50.2281	50.5475	89.8252	1.37425	0.00591477	Uncharacterized protein
667	TraesCS6A02G064000	0	8.93951	6.10641	19.1008	21.8584	26.4601	1.37408	0.0377204	Uncharacterized protein
668	TraesCS3D02G245000	16.6176	39.5893	40.7094	86.3074	96.9966	110.715	1.37247	0.000827993	Uncharacterized protein
669	TraesCS2B02G281100	153.713	94.5034	75.3123	260.337	300.553	336.322	1.37177	5.62e-05	Uncharacterized protein
670	TraesCS3A02G212700	122.555	178.79	147.571	400.41	400.282	413.614	1.37078	7.99e-10	Uncharacterized protein
671	TraesCS7D02G389900	398.823	492.95	557.718	1377.38	1293.74	1208.81	1.37046	9.39e-12	Uncharacterized protein
672	TraesCS1A02G410300	33.2352	100.889	79.3833	183.934	201.507	257.638	1.37042	0.00128732	Uncharacterized protein
673	TraesCS3B02G102200	41.5441	29.3727	18.3192	79.9404	90.1659	82.1657	1.37007	0.000799227	Uncharacterized protein;TRAES_3BF067800130CFD_c1;ortholog
674	TraesCS4A02G095300	174.485	273.294	278.859	575.854	689.222	727.654	1.36959	2.74e-07	Uncharacterized protein
675	TraesCS1A02G009300	8.30881	12.7707	10.1773	29.7124	35.5199	36.2086	1.36943	0.00762941	NLR (CC-NB-LRR)
676	TraesCS6B02G246200	2.0772	28.0956	10.1773	48.8132	53.2798	55.7056	1.36885	0.0269942	Uncharacterized protein
677	TraesCS7B02G448300	6.23161	24.2644	12.2128	39.6165	53.2798	51.5276	1.36857	0.0106408	Uncharacterized protein
678	TraesCS2B02G110500	14.5404	17.879	17.3015	39.6165	50.5475	62.6687	1.36837	0.00299793	Uncharacterized protein
679	TraesCS2B02G574800	870.348	877.35	935.298	2068.55	2332.02	2698.93	1.36811	1.58e-14	Uncharacterized protein
680	TraesCS5B02G458000	27.0036	24.2644	15.266	72.1586	56.0121	63.3651	1.36782	0.00122022	Uncharacterized protein
681	TraesCS2A02G334100	0	8.93951	13.2305	30.4198	29.3722	34.1197	1.36755	0.0322979	RNA-dependent RNA polymerase
682	TraesCS2B02G303300	137.095	148.141	168.944	410.314	411.894	393.42	1.36714	4.03e-12	Uncharacterized protein
683	TraesCS4B02G014900	10.386	31.9268	31.5498	80.6479	86.0674	66.1503	1.36697	0.00292981	Uncharacterized protein
684	TraesCS2A02G239200	359.356	431.651	350.101	917.546	1025.98	1078.6	1.3661	3.07e-13	Uncharacterized protein
685	TraesCS2B02G175400	12.4632	12.7707	22.3902	48.8132	45.766	55.0092	1.36607	0.00337419	Uncharacterized protein
686	TraesCSU02G017100	16.6176	29.3727	23.4079	77.1107	61.4767	67.543	1.36591	0.000692308	Uncharacterized protein
687	TraesCS6B02G449100	12.4632	10.2166	19.337	43.1537	48.4983	41.0828	1.3652	0.0046438	Uncharacterized protein
688	TraesCS7D02G041500	0	17.879	10.1773	51.6429	43.0337	27.8528	1.36482	0.036648	Uncharacterized protein
689	TraesCS1A02G119700	128.787	113.66	93.6316	236.992	321.045	354.427	1.36439	2.39e-06	Uncharacterized protein
690	TraesCS1D02G124400	303.272	567.021	488.513	1350.5	1261.64	1118.99	1.36373	2.21e-06	Uncharacterized protein
691	TraesCS3A02G188400	27.0036	35.7581	48.8513	130.168	107.243	89.8252	1.36339	0.000342096	Argonaute 4;AGO4;ortholog
692	TraesCS3D02G018200	97.6285	86.841	77.3478	228.502	250.688	216.555	1.36321	1.74e-08	Uncharacterized protein
693	TraesCS2B02G236200	33.2352	63.8537	63.0995	240.529	193.31	78.6841	1.36268	0.00692391	Uncharacterized protein
694	TraesCS1B02G348000	12.4632	17.879	17.3015	49.5206	38.2522	60.5798	1.36231	0.00379768	Uncharacterized protein
695	TraesCS6B02G146100	14.5404	17.879	20.3547	51.6429	48.4983	58.4908	1.36007	0.00143263	Uncharacterized protein
696	TraesCS3A02G032100	0	8.93951	10.1773	29.7124	28.6891	22.9785	1.3588	0.0339132	E3 ubiquitin-protein ligase
697	TraesCS7D02G036100	546.304	332.039	397.934	1061.86	1107.26	1247.11	1.35879	7.97e-08	Uncharacterized protein
698	TraesCS4B02G251600	105.937	68.962	98.7202	244.066	254.787	234.66	1.35849	2.63e-07	Uncharacterized protein
699	TraesCS3A02G120200	236.801	210.717	224.919	530.578	596.324	640.614	1.35832	6.99e-13	Uncharacterized protein
700	TraesCS7A02G007600	112.169	157.08	151.642	350.889	377.057	405.954	1.35744	3.83e-09	NLR (CC-NB-LRR)
701	TraesCS6A02G150500	31.158	39.5893	33.5852	90.552	88.7997	114.196	1.3571	7.94e-05	Uncharacterized protein
702	TraesCS2D02G594500	24.9264	42.1434	31.5498	90.552	97.6797	92.6105	1.35666	0.000102057	Uncharacterized protein;CAMPLR22A2D_LOCUS5830;ortholog
703	TraesCS7A02G060100	31.158	15.3249	18.3192	51.6429	56.0121	84.2547	1.35651	0.00407315	Uncharacterized protein
704	TraesCS2A02G386300	10.386	3.83122	10.1773	33.957	26.6399	23.6749	1.35586	0.0201844	TF-NAC
705	TraesCS1D02G211300	37.3897	29.3727	28.4966	74.9884	90.8489	97.4847	1.35498	0.000144704	Uncharacterized protein
706	TraesCS2D02G155400	33.2352	11.4937	29.5143	68.6214	69.6736	83.5583	1.3549	0.00353596	Uncharacterized protein
707	TraesCS7A02G397300	0	12.7707	11.1951	34.6644	32.1045	30.6381	1.35486	0.0302841	Uncharacterized protein
708	TraesCS2D02G313000	29.0808	54.9142	49.869	100.456	135.249	152.494	1.35391	0.00033786	FK506-binding protein
709	TraesCS2A02G240000	62.3161	108.551	68.1882	184.641	245.224	236.749	1.35391	4.01e-05	Uncharacterized protein
710	TraesCS2A02G553400	4.15441	1.27707	8.14188	19.1008	18.443	21.5859	1.35195	0.0412025	S-acyltransferase
711	TraesCS2A02G526400	72.7021	54.9142	72.2591	137.243	198.775	215.163	1.35186	3.92e-05	Uncharacterized protein
712	TraesCS1A02G215400	168.253	351.195	350.101	910.472	726.108	793.108	1.35183	6.27e-05	Uncharacterized protein
713	TraesCS6B02G278200	417.518	332.039	343.994	1042.06	909.172	902.43	1.35176	9.05e-13	Uncharacterized protein
714	TraesCS7A02G003200	20.772	42.1434	37.6562	95.5041	107.926	89.1289	1.35163	0.000289677	Uncharacterized protein
715	TraesCS2A02G419900	58.1617	47.2517	42.7448	183.226	96.9966	137.871	1.35122	0.000448366	Uncharacterized protein
716	TraesCS3D02G025600	93.4741	121.322	140.447	294.294	323.777	343.285	1.35093	5.57e-08	Uncharacterized protein
717	TraesCS2B02G248800	29.0808	21.7103	20.3547	50.2281	61.4767	100.966	1.35022	0.00407315	Uncharacterized protein
718	TraesCS3A02G283200	39.4669	22.9873	28.4966	60.1322	92.2151	111.411	1.34987	0.00196514	Uncharacterized protein
719	TraesCS3B02G024900	70.6249	40.8664	38.6739	115.312	130.467	170.598	1.3498	0.000378725	Uncharacterized protein
720	TraesCS2A02G215100	141.25	163.465	167.926	575.147	442.632	291.758	1.34927	4.36e-05	Beta-amylase
721	TraesCS4B02G124700	16.6176	35.7581	15.266	65.0842	66.2582	73.8099	1.34867	0.00345561	Uncharacterized protein
722	TraesCS3A02G303900	307.426	588.731	559.754	1368.18	1301.26	1301.42	1.34781	5.47e-06	Uncharacterized protein
723	TraesCS6A02G279600	58.1617	56.1912	66.1527	152.099	146.178	193.577	1.34773	4.21e-06	Uncharacterized protein
724	TraesCS3B02G017800	10.386	8.93951	6.10641	21.2231	27.323	36.2086	1.34759	0.0185285	Uncharacterized protein
725	TraesCS3B02G363200	62.3161	126.43	143.501	264.582	308.067	376.709	1.34758	0.000279327	Uncharacterized protein;TRAES_3BF154700020CFD_c1;ortholog
726	TraesCS3B02G146600	232.647	140.478	165.891	446.393	460.392	524.329	1.34744	3.81e-07	Uncharacterized protein
727	TraesCS1B02G208600	6.23161	20.4332	22.3902	45.276	56.0121	59.1872	1.34681	0.00716587	Uncharacterized protein
728	TraesCS2A02G474000	211.875	103.443	138.412	387.676	382.522	465.141	1.34622	3.53e-05	Uncharacterized protein
729	TraesCS3A02G333000	56.0845	102.166	117.039	222.135	247.956	308.47	1.3457	0.000119818	Uncharacterized protein
730	TraesCS4D02G248200	27.0036	12.7707	24.4256	63.6694	64.8921	57.0982	1.34508	0.00184949	Uncharacterized protein
731	TraesCS4D02G004000	93.4741	66.4078	65.135	191.008	190.578	210.288	1.34379	6.29e-07	NLR (NB-LRR)
732	TraesCS2B02G051800	2.0772	3.83122	8.14188	18.3934	17.7599	23.6749	1.34288	0.0378511	Uncharacterized protein
733	TraesCS4B02G163100	155.79	192.838	194.387	467.616	495.229	465.838	1.34271	4.08e-12	NA
734	TraesCS4D02G356300	31.158	40.8664	58.0109	140.78	149.593	89.8252	1.34132	0.000897615	Fatty acyl-CoA reductase
735	TraesCS5A02G093200	1028.22	1427.77	1505.23	3550.63	3476.17	3360.44	1.34021	1.75e-10	Elongation factor Ts, mitochondrial;EFTS;ortholog
736	TraesCS7A02G386700	168.253	159.634	129.252	342.4	390.036	473.497	1.3393	1.25e-07	Replication factor C subunit 1
737	TraesCS1A02G059100	4.15441	24.2644	32.5675	75.6958	77.1874	59.1872	1.33888	0.0161364	Patatin
738	TraesCS3B02G129700	8.30881	3.83122	10.1773	38.9091	22.5415	20.8896	1.33855	0.0282381	Uncharacterized protein
739	TraesCS2D02G276100	147.481	130.262	99.738	346.644	314.214	324.485	1.33807	3.67e-08	Uncharacterized protein;CAMPLR22A2D_LOCUS2747;ortholog
740	TraesCS5D02G105500	1078.07	1591.23	1630.41	3755.79	3836.15	3705.12	1.3368	2.53e-09	Elongation factor Ts, mitochondrial;EFTS;ortholog		√
741	TraesCS7B02G337700	10.386	8.93951	23.4079	53.7652	53.9629	35.5123	1.3367	0.0130716	Uncharacterized protein
742	TraesCS3D02G384700	151.636	67.6849	75.3123	227.087	278.011	316.825	1.33662	0.000573991	Structural maintenance of chromosomes protein
743	TraesCS4A02G400600	132.941	58.7454	35.6207	335.325	241.125	144.834	1.3362	0.0113348	Purple acid phosphatase
744	TraesCS2B02G004000	153.713	157.08	147.571	335.325	436.485	428.933	1.33543	3.42e-09	Uncharacterized protein
745	TraesCS3A02G391800	116.323	56.1912	65.135	183.226	233.612	231.178	1.33376	0.000212028	Structural maintenance of chromosomes protein
746	TraesCS5B02G283900	91.3969	102.166	84.472	190.301	255.47	302.899	1.33367	8.92e-06	Uncharacterized protein
747	TraesCS6B02G198900	27.0036	39.5893	24.4256	79.233	87.4336	87.7362	1.33316	0.000297931	Uncharacterized protein
748	TraesCS5A02G159800	191.103	240.09	215.76	611.933	549.192	525.721	1.33302	1.37e-11	Uncharacterized protein
749	TraesCS6B02G151700	116.323	103.443	76.3301	261.752	239.076	274.35	1.33281	4.52e-07	NLR (CC-NB-LRR)
750	TraesCS1A02G101300	220.184	275.848	251.38	667.821	690.589	586.997	1.33197	8.3e-12	NLR (CC-NB)
751	TraesCS2A02G563500	189.025	137.924	141.465	347.352	435.802	438.681	1.3304	8.36e-08	Uncharacterized protein
752	TraesCS4D02G268600	62.3161	95.7805	82.4365	200.205	224.049	220.733	1.32759	5.68e-07	Uncharacterized protein
753	TraesCS6A02G420100	249.264	323.1	303.285	741.394	775.973	749.936	1.32745	3.11e-13	Uncharacterized protein
754	TraesCS2B02G174100	186.948	109.828	137.394	337.448	383.888	421.97	1.32687	2.3e-06	Uncharacterized protein
755	TraesCS4A02G376900	14.5404	12.7707	29.5143	57.3024	58.7444	59.1872	1.32558	0.00479824	Uncharacterized protein
756	TraesCS1D02G026000	51.9301	33.2039	33.5852	145.025	96.3135	88.4326	1.32554	0.000883514	NLR (CC-NB-LRR)
757	TraesCS5D02G490100	6.23161	1.27707	3.0532	15.5636	12.9784	16.0153	1.32535	0.0483814	NEDD8-activating enzyme E1 regulatory subunit
758	TraesCS7D02G056000	62.3161	61.2995	38.6739	114.605	146.178	184.525	1.32457	0.000337504	Uncharacterized protein
759	TraesCS2B02G236500	245.11	261.8	242.221	649.428	639.358	625.991	1.32451	1.62e-16	Uncharacterized protein
760	TraesCS1A02G371900	72.7021	62.5766	61.0641	150.684	176.233	188.006	1.32442	1.12e-06	Uncharacterized protein
761	TraesCS3D02G195000	45.6985	40.8664	32.5675	78.5256	125.003	125.337	1.32322	0.000526414	Uncharacterized protein
762	TraesCS2D02G014800	135.018	173.682	212.706	411.021	462.442	511.098	1.32301	2.76e-07	Uncharacterized protein;CAMPLR22A2D_LOCUS142;ortholog
763	TraesCS5B02G112800	656.396	692.174	648.297	1623.57	1657.82	1787.45	1.32165	2.48e-21	Uncharacterized protein
764	TraesCS4B02G129200	8.30881	7.66244	11.1951	28.2975	23.2245	39.6902	1.32149	0.0176454	Uncharacterized protein
765	TraesCS2B02G240100	110.092	254.138	237.132	1131.9	625.013	225.607	1.32091	0.016494	Beta-amylase
766	TraesCS7D02G334800	110.092	54.9142	59.0286	165.54	210.387	233.963	1.3204	0.000393065	Uncharacterized protein
767	TraesCS1B02G156600	47.7757	63.8537	51.9045	96.2115	156.424	215.163	1.31928	0.0014036	DNA polymerase epsilon catalytic subunit
768	TraesCS3B02G566900	87.2425	89.3951	69.2059	207.279	224.732	205.414	1.31924	1.17e-07	Uncharacterized protein
769	TraesCS1B02G479800	43.6213	130.262	120.093	232.039	280.061	348.856	1.31894	0.00236026	Uncharacterized protein
770	TraesCS5B02G500100	114.246	112.382	109.915	270.241	290.99	304.988	1.31808	3.32e-10	Uncharacterized protein
771	TraesCS7D02G153000	37.3897	51.0829	53.9399	102.578	137.298	154.583	1.31803	0.00013684	Uncharacterized protein
772	TraesCS3B02G098400	35.3124	63.8537	64.1173	127.339	141.396	190.792	1.3174	0.00033727	Uncharacterized protein
773	TraesCS2A02G003900	68.5477	40.8664	50.8867	203.035	146.861	100.27	1.31719	0.0013128	NLR (CC-NB-LRR)
774	TraesCS3B02G189700	47.7757	45.9746	32.5675	111.775	100.412	124.641	1.31717	7.4e-05	Uncharacterized protein
775	TraesCS7B02G296500	623.161	480.18	512.938	1391.53	1318.33	1398.91	1.31686	9.61e-14	Uncharacterized protein
776	TraesCS2B02G491700	814.264	845.423	820.294	2036.71	2189.25	2027.68	1.31441	6.7e-24	Uncharacterized protein
777	TraesCS1D02G222700	465.293	238.813	256.469	830.532	836.083	894.77	1.31425	3.57e-05	Uncharacterized protein
778	TraesCS7B02G378900	24.9264	17.879	22.3902	57.3024	50.5475	77.9878	1.31412	0.00228655	Uncharacterized protein
779	TraesCSU02G062000	8.30881	34.481	43.7626	99.7487	100.412	78.6841	1.31342	0.010523	Uncharacterized protein
780	TraesCS2A02G233300	39.4669	86.841	73.2769	141.487	188.529	238.141	1.31303	0.000916865	Uncharacterized protein
781	TraesCS2D02G014100	238.878	512.106	561.789	1348.38	1350.44	943.513	1.31286	0.000490984	Uncharacterized protein
782	TraesCS2B02G174600	60.2389	71.5161	58.0109	155.636	144.812	206.111	1.31257	1.93e-05	Uncharacterized protein
783	TraesCS2D02G598200	259.65	190.284	177.086	562.413	454.928	607.887	1.31247	4.1e-07	Uncharacterized protein
784	TraesCS5A02G467500	76.8565	65.1308	55.9754	142.902	170.769	208.896	1.31216	2.47e-05	Uncharacterized protein
785	TraesCS1B02G049300	68.5477	45.9746	59.0286	113.19	162.572	197.058	1.31181	0.000311104	Poly [ADP-ribose] polymerase
786	TraesCS2B02G056500	14.5404	17.879	9.15961	48.1057	45.0829	32.727	1.31158	0.00895034	Uncharacterized protein
787	TraesCS4B02G211200	145.404	146.863	155.713	394.75	362.713	388.546	1.31127	4.83e-12	Uncharacterized protein
788	TraesCS3A02G246500	49.8529	28.0956	53.9399	96.2115	132.516	137.871	1.31089	0.000729349	Uncharacterized protein
789	TraesCS3A02G042900	120.478	66.4078	52.9222	211.524	188.529	252.764	1.31037	0.000618797	Uncharacterized protein
790	TraesCS6D02G389200	70.6249	136.647	106.862	256.092	271.864	321.003	1.30985	2.82e-05	Uncharacterized protein
791	TraesCS2A02G261100	41.5441	51.0829	46.8158	112.483	125.003	135.086	1.30968	1.07e-05	Uncharacterized protein
792	TraesCS5B02G190100	230.57	186.453	196.423	495.914	525.968	529.203	1.30948	2.54e-12	Uncharacterized protein
793	TraesCS3D02G276000	49.8529	22.9873	29.5143	93.3817	86.7505	96.0921	1.30866	0.000793618	Phosphotransferase
794	TraesCS2D02G100000	105.937	37.0351	34.603	149.977	174.184	195.666	1.3084	0.00625982	Uncharacterized protein
795	TraesCS6D02G087600	16.6176	6.38537	13.2305	38.9091	33.4707	37.6012	1.3083	0.011114	Uncharacterized protein
796	TraesCS4A02G439023	20.772	3.83122	7.12414	40.3239	38.2522	28.5491	1.30815	0.0278517	Uncharacterized protein
797	TraesCS1B02G378900	110.092	80.4556	111.951	243.358	275.962	263.905	1.30779	1.71e-07	Uncharacterized protein
798	TraesCS6D02G363400	62.3161	54.9142	64.1173	120.264	174.867	192.184	1.30768	7.3e-05	Uncharacterized protein
799	TraesCS4D02G346600	199.411	388.23	379.615	816.383	888.68	878.755	1.30612	2.04e-05	Uncharacterized protein
800	TraesCS2B02G285800	178.639	205.609	213.724	476.813	515.038	536.862	1.30531	4.59e-12	Uncharacterized protein
801	TraesCS2A02G264000	0	12.7707	15.266	38.2016	40.3014	33.4233	1.30512	0.034854	Uncharacterized protein
802	TraesCS1A02G208400	83.0881	160.911	145.536	351.596	346.319	344.678	1.30476	1.18e-05	Uncharacterized protein
803	TraesCS7D02G546400	0	5.10829	9.15961	22.638	21.8584	20.1933	1.30284	0.045611	NLR (CC-NB-LRR)
804	TraesCS2D02G569800	162.022	84.2869	82.4365	274.486	290.99	305.684	1.30236	0.000133767	Uncharacterized protein
805	TraesCS1D02G164800	172.408	204.332	233.061	499.451	517.088	549.396	1.30166	1.98e-10	NA
806	TraesCS3D02G349700	60.2389	70.239	77.3478	181.811	172.135	190.792	1.30083	3.57e-07	Uncharacterized protein
807	TraesCS5A02G115000	141.25	192.838	212.706	425.877	489.081	507.617	1.30079	7.75e-08	Uncharacterized protein
808	TraesCS1A02G129400	114.246	204.332	224.919	384.139	514.355	576.552	1.30049	0.00013664	DNA helicase
809	TraesCS2B02G497500	118.401	143.032	142.483	348.767	342.22	343.982	1.30021	9.13e-11	Uncharacterized protein
810	TraesCS5B02G137900	16.6176	49.8059	59.0286	118.849	118.172	136.479	1.29971	0.00379768	rRNA N-glycosidase
811	TraesCS3D02G183579	18.6948	28.0956	32.5675	70.7437	73.7721	80.0767	1.29971	0.000606501	Uncharacterized protein
812	TraesCS1B02G234400	438.29	494.227	522.098	1220.33	1194.01	1247.11	1.29948	4.18e-17	Uncharacterized protein
813	TraesCS5D02G040800	47.7757	51.0829	50.8867	126.631	113.39	158.065	1.29864	3.18e-05	Kinesin-like protein
814	TraesCS2A02G102600	1630.6	1607.84	1669.08	4739.83	4272.63	3405	1.29798	1.49e-11	Cellulose synthase		√
815	TraesCS5A02G470800	6.23161	2.55415	7.12414	16.2711	21.1753	22.2822	1.29797	0.0369499	Uncharacterized protein
816	TraesCS3A02G209500	238.878	295.004	251.38	674.188	675.561	635.74	1.29743	5.88e-13	Uncharacterized protein
817	TraesCS5A02G067300	62.3161	68.962	99.738	178.982	189.212	256.942	1.29694	8.89e-05	Uncharacterized protein
818	TraesCS1B02G036400	33.2352	33.2039	43.7626	76.4032	99.0458	132.997	1.29676	0.000990421	Uncharacterized protein
819	TraesCS7A02G095800	0	5.10829	6.10641	20.5157	16.3938	16.0153	1.29664	0.0499709	NLR (NB-LRR)
820	TraesCS2D02G246100	294.963	438.036	422.36	918.961	959.037	1094.61	1.29621	2.71e-08	Uncharacterized protein;CAMPLR22A2D_LOCUS2420;ortholog
821	TraesCS4D02G109800	4.15441	7.66244	1.01773	13.4413	19.1261	25.0675	1.29544	0.0490424	Uncharacterized protein
822	TraesCS6B02G465000	56.0845	54.9142	27.4788	138.658	105.194	132.301	1.29539	0.000911263	NLR (CC-NB)
823	TraesCS1D02G269400	0	6.38537	11.1951	21.2231	36.886	22.2822	1.29512	0.0467579	Amidophosphoribosyltransferase
824	TraesCS4A02G051900	168.253	177.513	195.405	444.271	474.737	451.911	1.29503	2.08e-12	Uncharacterized protein
825	TraesCS7A02G351500	37.3897	34.481	27.4788	74.9884	96.3135	93.3068	1.29482	0.000274316	Uncharacterized protein
826	TraesCS5D02G113700	147.481	109.828	139.43	244.773	392.085	410.828	1.29469	4.25e-05	Uncharacterized protein
827	TraesCS4D02G157300	267.959	275.848	300.232	587.881	742.502	823.05	1.2939	5.34e-09	Uncharacterized protein
828	TraesCS4B02G201500	184.871	200.501	171.997	444.271	467.223	490.905	1.29382	4.95e-12	Uncharacterized protein
829	TraesCS1B02G440200	78.9337	42.1434	49.869	117.435	153.692	189.399	1.29379	0.000676405	Uncharacterized protein
830	TraesCS4A02G481800	159.945	181.344	203.547	474.691	482.934	431.718	1.29371	1.16e-10	Acetyltransferase component of pyruvate dehydrogenase complex
831	TraesCS7B02G232200	12.4632	19.1561	34.603	48.1057	78.5536	80.7731	1.29283	0.0095908	Uncharacterized protein
832	TraesCS4D02G231900	16.6176	19.1561	23.4079	52.3504	62.1598	54.3129	1.29279	0.00168406	Uncharacterized protein
833	TraesCS1B02G391900	112.169	107.274	74.2946	258.215	212.436	290.365	1.29196	1.19e-05	Uncharacterized protein
834	TraesCS2A02G117000	199.411	362.689	363.331	753.421	788.951	894.77	1.29147	1.31e-05	Uncharacterized protein
835	TraesCS1B02G057100	12.4632	20.4332	12.2128	43.1537	40.9845	48.7424	1.29136	0.00559537	Uncharacterized protein
836	TraesCS6D02G364900	253.419	113.66	131.288	362.208	466.54	521.543	1.29116	0.000650293	Uncharacterized protein
837	TraesCS5A02G106100	153.713	113.66	123.146	363.623	335.39	290.365	1.28974	1.03e-07	Uncharacterized protein
838	TraesCS2A02G025100	47.7757	54.9142	59.0286	197.375	151.643	98.181	1.28974	0.000847249	Uncharacterized protein
839	TraesCS5B02G460800	114.246	137.924	103.809	304.906	272.547	331.448	1.28857	9.79e-08	Uncharacterized protein
840	TraesCS1D02G086400	14.5404	12.7707	18.3192	38.9091	40.3014	56.4019	1.28826	0.00647863	Replication protein A subunit
841	TraesCS6D02G400300	4.15441	5.10829	5.08867	23.3454	14.3446	17.408	1.28792	0.0394142	NLR (CC-NB)
842	TraesCS3D02G248700	211.875	191.561	216.777	533.408	519.137	498.565	1.28778	2.84e-13	Uncharacterized protein
843	TraesCS7D02G364700	81.0109	53.6371	55.9754	167.663	155.058	162.939	1.28776	7.37e-06	Uncharacterized protein
844	TraesCS2B02G549200	20.772	42.1434	64.1173	113.897	134.566	121.16	1.28749	0.00266747	Uncharacterized protein
845	TraesCS4A02G076200	0	8.93951	10.1773	20.5157	25.9568	35.5123	1.28724	0.0432586	Uncharacterized protein
846	TraesCS2A02G544800	132.941	40.8664	52.9222	145.732	178.283	398.991	1.28647	0.0176644	Uncharacterized protein
847	TraesCS3A02G073400	270.036	201.778	226.955	562.413	585.395	595.353	1.28586	4.99e-11	E3 ubiquitin-protein ligase
848	TraesCS7A02G414700	45.6985	35.7581	44.7803	99.0412	98.3628	139.264	1.28462	0.000236507	Poly [ADP-ribose] polymerase
849	TraesCS7D02G287600	365.588	328.208	349.083	803.649	893.462	890.593	1.28418	2e-15	Uncharacterized protein
850	TraesCS5B02G099300	1308.64	1408.61	1431.95	3363.87	3431.77	3442.6	1.28373	1.63e-25	Elongation factor Ts, mitochondrial;EFTS;ortholog		√
851	TraesCS1B02G000800	110.092	48.5288	52.9222	218.598	165.987	185.917	1.28297	0.00119443	Uncharacterized protein
852	TraesCS5D02G484800	191.103	324.377	348.065	745.639	737.038	763.166	1.28217	4.68e-06	Uncharacterized protein
853	TraesCSU02G079800	68.5477	22.9873	19.337	95.5041	105.194	129.515	1.28205	0.0122437	Uncharacterized protein
854	TraesCS4A02G061800	97.6285	145.586	150.625	538.36	371.593	202.629	1.28175	0.00249049	Uncharacterized protein
855	TraesCS4B02G351900	367.665	443.145	389.792	880.052	1007.54	1125.95	1.2811	7.92e-11	Uncharacterized protein
856	TraesCS3D02G196700	448.676	503.167	568.914	1356.87	1323.8	1132.91	1.2809	1.49e-11	Protein translocase subunit SecA
857	TraesCS5D02G078500	124.632	75.3473	105.844	207.279	259.568	337.019	1.27901	0.000134556	Uncharacterized protein
858	TraesCS6B02G393500	120.478	203.055	166.908	311.98	450.829	543.129	1.2786	0.000146288	DNA helicase
859	TraesCS7A02G364300	37.3897	37.0351	45.798	102.578	103.827	110.715	1.27833	3.73e-05	Uncharacterized protein
860	TraesCS7D02G332300	49.8529	49.8059	40.7094	128.754	123.637	109.322	1.27833	2.14e-05	Uncharacterized protein
861	TraesCS3B02G557500	234.724	199.223	212.706	539.067	566.952	497.868	1.27809	5.48e-12	NLR (NB-ARC only)
862	TraesCS5A02G339400	4.15441	12.7707	2.03547	29.0049	23.2245	23.6749	1.27618	0.0426846	Uncharacterized protein
863	TraesCS6A02G305500	280.422	280.956	267.664	663.576	685.807	693.534	1.27545	2.94e-16	Uncharacterized protein
864	TraesCS3B02G275400	14.5404	45.9746	41.7271	121.679	92.8982	87.0399	1.27522	0.00488759	Uncharacterized protein;TRAES_3BF093600130CFD_c1;ortholog
865	TraesCS6B02G270600	33.2352	11.4937	15.266	53.0578	52.5968	64.7577	1.27514	0.00883714	Uncharacterized protein
866	TraesCS1D02G211600	166.176	169.851	148.589	344.522	423.506	447.037	1.27351	1.54e-08	Uncharacterized protein
867	TraesCS7A02G040700	477.757	265.631	343.994	865.903	926.932	977.632	1.27275	3.39e-06	Uncharacterized protein
868	TraesCS5A02G101900	205.643	167.297	191.334	407.484	458.343	550.789	1.27156	4.51e-08	Uncharacterized protein
869	TraesCS1B02G098800	8.30881	22.9873	32.5675	63.6694	82.652	54.3129	1.2715	0.0117105	Uncharacterized protein
870	TraesCS3A02G239300	220.184	151.972	125.181	375.649	411.894	481.157	1.27059	1.61e-05	Pyruvate kinase
871	TraesCS6B02G389300	105.937	98.3347	112.969	294.294	257.519	246.497	1.2701	3.16e-08	Formin-like protein
872	TraesCS2A02G116600	272.114	197.946	210.671	594.247	570.367	522.936	1.27	3.12e-09	Uncharacterized protein
873	TraesCS2D02G037700	43.6213	45.9746	62.0818	116.727	129.784	155.279	1.26843	8.94e-05	Uncharacterized protein;CAMPLR22A2D_LOCUS325;ortholog
874	TraesCS2B02G304200	1688.77	1661.47	1697.58	4118.7	4124.41	4040.74	1.2684	3.89e-30	Uncharacterized protein
875	TraesCS3D02G097700	45.6985	76.6244	74.2946	127.339	185.113	222.822	1.26833	0.00066663	Uncharacterized protein
876	TraesCS1B02G285700	122.555	94.5034	128.235	255.385	284.842	335.626	1.26775	1.32e-06	Uncharacterized protein
877	TraesCS4B02G237500	348.97	145.586	121.11	681.97	635.943	424.755	1.26769	0.00489622	Uncharacterized protein
878	TraesCS1A02G058600	60.2389	66.4078	50.8867	130.168	135.932	199.147	1.26718	0.000176434	Uncharacterized protein
879	TraesCS6A02G089200	41.5441	21.7103	22.3902	64.3768	87.4336	77.2915	1.26666	0.00236245	Uncharacterized protein
880	TraesCS2A02G149500	12.4632	28.0956	34.603	65.0842	74.4551	80.0767	1.26652	0.00377115	Uncharacterized protein
881	TraesCS5A02G357800	35.3124	54.9142	59.0286	110.36	135.249	155.976	1.26613	0.000241516	Uncharacterized protein
882	TraesCS7D02G066300	12.4632	15.3249	12.2128	38.9091	38.9353	37.6012	1.26562	0.00643929	NA
883	TraesCS2D02G285100	207.72	140.478	147.571	389.091	426.922	415.703	1.26554	1.28e-07	Uncharacterized protein;CAMPLR22A2D_LOCUS2850;ortholog
884	TraesCS5D02G102600	22.8492	44.6976	41.7271	80.6479	95.6305	130.908	1.26515	0.00204212	Uncharacterized protein
885	TraesCS4A02G065100	0	7.66244	9.15961	16.9785	28.6891	27.8528	1.26371	0.0474617	Uncharacterized protein
886	TraesCS5B02G174800	10.386	25.5415	33.5852	72.1586	69.6736	64.7577	1.26313	0.00543478	Uncharacterized protein
887	TraesCS4A02G063400	89.3197	63.8537	93.6316	177.567	209.704	247.193	1.26305	2.68e-05	Uncharacterized protein
888	TraesCS2D02G154000	172.408	118.768	146.554	305.613	375.008	421.97	1.26229	2.34e-06	Uncharacterized protein
889	TraesCS7D02G294500	37.3897	57.4683	56.9931	126.631	140.03	132.301	1.26135	3.07e-05	Uncharacterized protein
890	TraesCS6B02G096900	31.158	17.879	19.337	66.4991	49.1814	69.6319	1.26077	0.00349453	Uncharacterized protein
891	TraesCS3D02G050800	4.15441	29.3727	22.3902	62.9619	51.9137	68.9356	1.26045	0.0196963	Reticulon-like protein
892	TraesCS5D02G557600	49.8529	126.43	108.898	238.406	255.47	279.224	1.26032	0.000702662	NLR (CC-NB-LRR)
893	TraesCS3B02G327500	56.0845	52.36	64.1173	118.849	151.643	178.954	1.26012	8.45e-05	Uncharacterized protein;TRAES_3BF046100040CFD_c1;ortholog
894	TraesCS6D02G402700	228.492	167.297	147.571	408.191	466.54	476.979	1.2596	5.63e-07	Uncharacterized protein
895	TraesCS5A02G340300	35.3124	31.9268	30.532	74.2809	94.9474	85.6473	1.25949	0.000282217	Uncharacterized protein
896	TraesCS1D02G108700	45.6985	45.9746	30.532	101.164	97.6797	116.285	1.25882	0.000211294	DNA-directed RNA polymerase subunit
897	TraesCS3D02G234300	29.0808	71.5161	59.0286	199.497	141.396	111.411	1.2588	0.00354713	Uncharacterized protein
898	TraesCS7A02G279000	54.0073	118.768	113.986	206.572	267.765	302.203	1.25853	0.000747521	Uncharacterized protein
899	TraesCS4A02G430200	340.661	245.198	215.76	908.35	856.576	398.991	1.25849	0.00130485	Dirigent protein
900	TraesCS4A02G180800	33.2352	81.7327	72.2591	153.514	183.747	173.384	1.25841	0.000776451	Uncharacterized protein
901	TraesCS5A02G166800	41.5441	102.166	93.6316	165.54	228.147	264.601	1.25806	0.00198991	Uncharacterized protein
902	TraesCS5B02G398200	2.0772	20.4332	19.337	40.3239	51.2306	53.6166	1.25704	0.0265181	Uncharacterized protein
903	TraesCS6D02G167700	8.30881	6.38537	13.2305	42.4462	25.9568	25.0675	1.25638	0.0257494	NLR (NB-WH-ARM)
904	TraesCS4B02G384300	205.643	264.354	242.221	562.413	630.478	569.589	1.25626	9.59e-11	Glycosyltransferase
905	TraesCS2D02G404400	22.8492	24.2644	18.3192	58.0099	55.3291	61.9724	1.25548	0.00150367	Uncharacterized protein
906	TraesCS5A02G007900	4472.22	6307.47	6193.93	14984.9	14580.9	12473.9	1.25517	6.61e-09	Lipoxygenase
907	TraesCS2B02G099600	76.8565	51.0829	54.9577	140.073	161.206	156.672	1.25482	1.93e-05	Uncharacterized protein
908	TraesCS1B02G338600	20.772	57.4683	70.2237	166.955	158.473	108.626	1.25465	0.00653675	Uncharacterized protein
909	TraesCS7A02G128700	16.6176	43.4205	36.6384	80.6479	105.877	87.0399	1.25454	0.0027033	Uncharacterized protein
910	TraesCS3A02G289900	93.4741	113.66	117.039	389.091	300.553	177.561	1.25451	0.000772931	Uncharacterized protein
911	TraesCS1A02G113800	14.5404	17.879	8.14188	41.0314	33.4707	44.5644	1.25422	0.012475	RLK
912	TraesCS5D02G300900	31.158	33.2039	52.9222	75.6958	123.637	127.426	1.25364	0.00250436	Uncharacterized protein
913	TraesCS1D02G089500	27.0036	28.0956	30.532	67.914	83.3351	75.8988	1.2534	0.000453331	Uncharacterized protein
914	TraesCS1D02G396300	49.8529	76.6244	73.2769	149.269	183.064	185.917	1.25274	2.56e-05	Uncharacterized protein
915	TraesCS7A02G287700	326.121	310.329	324.657	779.596	773.241	776.396	1.25209	4.38e-17	Uncharacterized protein
916	TraesCS5D02G045700	78.9337	94.5034	88.5429	177.567	232.928	256.246	1.25152	8.93e-06	Auxin response factor
917	TraesCS1A02G197000	6.23161	6.38537	7.12414	26.8826	23.9076	16.7117	1.25084	0.03165	Uncharacterized protein
918	TraesCS3B02G585700	87.2425	108.551	115.004	234.162	257.519	292.454	1.25003	5.23e-07	Uncharacterized protein
919	TraesCS4B02G280500	10.386	10.2166	8.14188	26.8826	30.0553	29.2454	1.24937	0.015881	Uncharacterized protein
920	TraesCS3A02G277400	56.0845	33.2039	47.8335	122.387	110.658	116.285	1.24903	0.000123893	Uncharacterized protein
921	TraesCS6A02G107200	176.562	141.755	108.898	307.735	347.685	415.006	1.24857	1.22e-05	Uncharacterized protein
922	TraesCS1B02G357000	83.0881	45.9746	37.6562	148.562	145.495	136.479	1.24829	0.000831469	ATP-dependent 6-phosphofructokinase;PFK;ortholog
923	TraesCS6A02G416500	47.7757	77.9015	81.4188	195.96	183.747	160.153	1.24813	4.77e-05	Uncharacterized protein
924	TraesCS6A02G286100	155.79	164.742	146.554	355.841	386.62	398.295	1.24674	1.65e-10	Uncharacterized protein
925	TraesCS7B02G263600	39.4669	28.0956	24.4256	67.914	76.5044	96.0921	1.24581	0.00139437	Uncharacterized protein
926	TraesCS2A02G403371	0	17.879	11.1951	44.5686	34.1537	36.2086	1.2451	0.0419929	Uncharacterized protein
927	TraesCS2A02G072700	0	15.3249	12.2128	24.0529	36.886	58.4908	1.24432	0.048269	Uncharacterized protein
928	TraesCS5B02G223700	157.867	176.236	185.228	469.738	423.506	386.457	1.24423	1.66e-09	Uncharacterized protein
929	TraesCS3B02G573300	54.0073	19.1561	25.4434	68.6214	105.194	100.966	1.24388	0.00824066	NLR (CC-NB)
930	TraesCS2D02G359500	0	17.879	31.5498	57.3024	65.5752	85.6473	1.24327	0.0463008	Uncharacterized protein;CAMPLR22A2D_LOCUS3620;ortholog
931	TraesCS2A02G544500	781.028	1171.08	1174.47	2090.48	2583.39	3204.46	1.24302	8.89e-06	Uncharacterized protein
932	TraesCS7D02G001300	22.8492	144.309	150.625	732.198	370.226	129.515	1.2429	0.0412495	Dirigent protein;Hfr-1;ortholog
933	TraesCS5B02G318700	197.334	199.223	189.299	430.829	502.06	491.602	1.24287	4.04e-11	Uncharacterized protein
934	TraesCS4A02G358400	112.169	94.5034	81.4188	224.258	248.639	231.874	1.24286	3.65e-07	Uncharacterized protein
935	TraesCS3B02G452900	14.5404	14.0478	17.3015	40.3239	42.3506	46.6534	1.24276	0.00526317	Protein arginine methyltransferase NDUFAF7;TAA_ctg0091b.00100.1;ortholog
936	TraesCS4B02G013400	41.5441	49.8059	45.798	106.116	97.6797	158.065	1.24248	0.000594602	Uncharacterized protein
937	TraesCS7D02G383200	178.639	125.153	117.039	293.587	384.571	366.96	1.2422	7.77e-06	Replication factor C subunit 1
938	TraesCS5B02G537700	74.7793	107.274	78.3656	199.497	233.612	222.126	1.24216	3.89e-06	Uncharacterized protein
939	TraesCS2B02G243600	45.6985	47.2517	80.401	123.094	161.206	179.65	1.24073	0.000798017	Uncharacterized protein
940	TraesCS2D02G118500	249.264	121.322	131.288	428.707	424.872	429.629	1.24065	0.000245032	Uncharacterized protein
941	TraesCS7B02G223500	8.30881	22.9873	13.2305	41.7388	43.0337	48.7424	1.24043	0.0112001	Uncharacterized protein
942	TraesCS1B02G222400	143.327	89.3951	97.7025	227.087	273.913	330.752	1.23973	6.46e-05	Uncharacterized protein
943	TraesCS4A02G422800	4.15441	8.93951	10.1773	28.2975	21.8584	28.5491	1.23964	0.0266569	Uncharacterized protein
944	TraesCS2D02G033700	22.8492	28.0956	26.4611	82.7702	97.6797	42.4755	1.23928	0.00838934	WCI-3
945	TraesCS2A02G210400	62.3161	74.0703	46.8158	178.274	134.566	153.19	1.23855	0.000115678	Uncharacterized protein
946	TraesCS2B02G605000	12.4632	29.3727	22.3902	90.552	27.323	99.5737	1.23809	0.0293054	Uncharacterized protein
947	TraesCS5A02G032500	54.0073	37.0351	34.603	90.552	112.024	115.589	1.23772	0.000345914	Kinesin-like protein
948	TraesCS3D02G137800	126.709	218.38	183.192	465.494	403.697	460.963	1.23765	4.27e-06	Uncharacterized protein
949	TraesCS2B02G341800	18.6948	54.9142	43.7626	74.9884	111.341	162.242	1.2375	0.011307	Uncharacterized protein
950	TraesCS5D02G500300	155.79	113.66	115.004	268.119	316.264	363.479	1.23624	3.59e-06	Uncharacterized protein
951	TraesCS3A02G200400	286.654	168.574	157.749	370.697	552.607	674.734	1.23551	0.000788311	DNA helicase
952	TraesCS7A02G027000	14.5404	25.5415	15.266	51.6429	48.4983	54.3129	1.23455	0.00483144	Uncharacterized protein
953	TraesCS1A02G151600	2.0772	14.0478	7.12414	31.1272	23.2245	29.9417	1.23427	0.0360859	Uncharacterized protein
954	TraesCS7B02G310100	78.9337	72.7932	58.0109	164.833	164.621	186.614	1.23427	5.28e-06	Uncharacterized protein
955	TraesCS7B02G119300	201.489	141.755	171.997	401.117	441.266	408.043	1.23405	2.66e-08	Uncharacterized protein
956	TraesCS5D02G480300	60.2389	74.0703	109.915	181.104	219.267	234.66	1.23341	0.000163847	Uncharacterized protein
957	TraesCS7D02G257400	114.246	107.274	121.11	241.944	257.519	357.212	1.23339	8.89e-06	Uncharacterized protein
958	TraesCS3B02G019500	195.257	300.112	283.948	522.089	693.321	741.58	1.23331	8.66e-06	Eukaryotic translation initiation factor 3 subunit A;TAA_ctg0954b.00420.1;ortholog
959	TraesCS5D02G051600	0	15.3249	13.2305	32.5421	38.9353	38.2976	1.23229	0.0408136	Uncharacterized protein
960	TraesCS3A02G438500	6.23161	8.93951	36.6384	72.1586	64.209	51.5276	1.23181	0.0361373	NA
961	TraesCS1D02G029400	49.8529	72.7932	70.2237	143.61	151.643	201.933	1.23136	0.000112511	Uncharacterized protein
962	TraesCS3A02G503100	14.5404	11.4937	21.3724	47.3983	48.4983	40.3865	1.23105	0.00787727	Uncharacterized protein
963	TraesCS7B02G155600	35.3124	20.4332	14.2483	62.9619	57.3783	66.1503	1.23081	0.00579514	Uncharacterized protein
964	TraesCS2B02G119700	2083.43	1934.77	1948.96	5311.44	5115.55	3966.93	1.23028	5.29e-11	Cellulose synthase
965	TraesCS3D02G068900	305.349	268.185	260.54	504.403	689.222	889.896	1.23015	1.84e-05	Chromatin-remodeling complex ATPase
966	TraesCS2D02G283300	666.782	713.884	673.74	1591.73	1629.82	1668.38	1.2294	1.24e-20	Uncharacterized protein;CAMPLR22A2D_LOCUS2829;ortholog
967	TraesCS5D02G514500	85.1653	84.2869	55.9754	193.13	191.261	172.687	1.22896	2.09e-05	Uncharacterized protein
968	TraesCS6A02G025000	74.7793	44.6976	47.8335	120.264	165.987	135.782	1.2286	0.000359856	NLR (CC-NB-LRR)
969	TraesCS4D02G211800	151.636	180.067	131.288	370.697	348.368	410.828	1.22837	1.22e-07	Uncharacterized protein
970	TraesCS7A02G038800	12.4632	8.93951	10.1773	29.7124	39.6183	25.0675	1.22804	0.018756	NLR (CC-NB)
971	TraesCS4D02G089400	16.6176	12.7707	11.1951	40.3239	40.9845	32.0307	1.22799	0.0100485	NLR (CC-NB-LRR)
972	TraesCS5B02G391200	176.562	116.214	102.791	287.927	347.685	341.893	1.22734	2.83e-05	Uncharacterized protein
973	TraesCS6B02G342300	43.6213	80.4556	89.5606	166.248	177.599	217.948	1.22716	0.000437112	Uncharacterized protein
974	TraesCS1D02G004900	845.422	438.036	410.147	1352.62	1388.69	1587.61	1.22632	0.00031632	Uncharacterized protein
975	TraesCS4B02G161000	174.485	197.946	204.565	450.638	463.125	480.46	1.22519	1.94e-11	Uncharacterized protein
976	TraesCS3B02G477200	24.9264	35.7581	46.8158	74.9884	112.024	105.144	1.22507	0.00193702	Uncharacterized protein
977	TraesCS6B02G020900	108.015	126.43	109.915	272.363	293.039	271.565	1.22502	1.12e-08	Uncharacterized protein
978	TraesCS6B02G034100	230.57	176.236	178.104	416.681	455.611	548.003	1.22483	3.22e-07	Uncharacterized protein
979	TraesCS7D02G209900	10.386	16.602	14.2483	30.4198	44.3999	46.6534	1.22474	0.0120002	Uncharacterized protein
980	TraesCS6A02G161200	18.6948	44.6976	56.9931	102.578	120.221	113.5	1.22285	0.00382093	Uncharacterized protein
981	TraesCS4D02G225300	336.507	223.488	255.451	657.917	630.478	678.911	1.22281	6.68e-08	Uncharacterized protein
982	TraesCS1D02G168200	162.022	141.755	138.412	326.836	379.79	353.73	1.22222	3.69e-09	Uncharacterized protein
983	TraesCS2B02G361000	164.099	151.972	179.121	334.618	400.282	479.764	1.2222	8.42e-07	Uncharacterized protein
984	TraesCS1A02G328400	149.559	173.682	154.696	396.165	377.057	378.101	1.22206	1.52e-10	Uncharacterized protein
985	TraesCS6A02G246300	249.264	270.74	259.522	655.087	654.386	560.537	1.22174	1.55e-11	Uncharacterized protein
986	TraesCS3D02G082700	31.158	53.6371	46.8158	81.3553	123.637	151.798	1.22172	0.00266006	Uncharacterized protein
987	TraesCS7A02G451300	16.6176	10.2166	16.2838	32.5421	41.6676	48.7424	1.22025	0.0115613	Uncharacterized protein
988	TraesCS3B02G244700	39.4669	42.1434	38.6739	73.5735	94.2643	158.761	1.22013	0.0042129	Uncharacterized protein
989	TraesCS4D02G240200	66.4705	33.2039	54.9577	120.264	135.249	135.782	1.21997	0.000452854	Uncharacterized protein
990	TraesCS3B02G217300	436.213	311.606	257.487	747.761	880.483	831.405	1.21985	4.34e-06	Uncharacterized protein
991	TraesCS2B02G557800	6.23161	11.4937	21.3724	42.4462	49.8645	33.4233	1.21923	0.0219747	Uncharacterized protein
992	TraesCS6A02G266900	110.092	68.962	49.869	152.806	211.07	227	1.2191	0.00154223	Uncharacterized protein
993	TraesCS2A02G561600	78.9337	71.5161	35.6207	128.754	176.233	179.65	1.21898	0.00202189	Uncharacterized protein
994	TraesCS5D02G480800	267.959	182.622	235.097	559.583	536.897	553.574	1.21844	2.67e-08	Uncharacterized protein
995	TraesCS4A02G108700	2.0772	10.2166	11.1951	34.6644	27.323	22.2822	1.21821	0.0356861	Uncharacterized protein
996	TraesCS5B02G022700	8.30881	7.66244	6.10641	19.1008	27.323	23.6749	1.21804	0.0299332	Uncharacterized protein
997	TraesCS2D02G215300	479.834	789.231	650.332	1534.43	1592.25	1554.88	1.21713	3.89e-07	Uncharacterized protein;CAMPLR22A2D_LOCUS1992;ortholog
998	TraesCS2B02G409300	93.4741	66.4078	55.9754	171.907	176.916	176.865	1.21692	3.27e-05	NA
999	TraesCS5B02G005000	170.331	140.478	83.4542	278.73	327.876	391.332	1.21658	0.00042978	Uncharacterized protein
1000	TraesCS5B02G515600	95.5513	98.3347	89.5606	200.912	219.95	272.957	1.21572	3.42e-06	DNA-directed RNA polymerase subunit
1001	TraesCS5D02G057800	99.7057	89.3951	77.3478	167.663	226.098	269.476	1.21561	8.94e-05	Uncharacterized protein
1002	TraesCS3B02G430100	49.8529	45.9746	54.9577	112.483	124.32	139.96	1.21463	4.5e-05	Uncharacterized protein;TRAES_3BF104500010CFD_c1;ortholog
1003	TraesCS5A02G169400	128.787	72.7932	84.472	210.816	222.682	275.046	1.21459	0.000130849	Uncharacterized protein
1004	TraesCS4D02G313100	2.0772	15.3249	11.1951	24.7603	37.5691	38.2976	1.21446	0.0347644	Uncharacterized protein
1005	TraesCS6A02G255800	193.18	75.3473	77.3478	287.22	295.088	336.322	1.21437	0.00390227	Uncharacterized protein
1006	TraesCS7B02G142600	31.158	47.2517	69.2059	104.701	150.96	142.049	1.21429	0.00203187	Uncharacterized protein
1007	TraesCS6B02G068600	8.30881	20.4332	8.14188	40.3239	32.7876	40.3865	1.21416	0.0210834	Uncharacterized protein
1008	TraesCS3D02G205600	186.948	97.0576	123.146	338.863	316.947	348.856	1.21399	6.89e-05	Exocyst complex component
1009	TraesCS6A02G146000	8.30881	7.66244	6.10641	14.1487	26.6399	35.5123	1.21396	0.0392819	Uncharacterized protein
1010	TraesCS7D02G504300	18.6948	17.879	27.4788	61.5471	54.646	57.7945	1.21383	0.0030099	Uncharacterized protein
1011	TraesCS1B02G259800	14.5404	63.8537	50.8867	101.164	122.953	159.457	1.2137	0.0139811	Kinesin-like protein
1012	TraesCS4A02G086000	89.3197	60.0225	70.2237	148.562	190.578	201.933	1.21359	6.07e-05	Uncharacterized protein
1013	TraesCS3D02G080400	20.772	7.66244	12.2128	33.957	41.6676	38.9939	1.21347	0.015723	Uncharacterized protein
1014	TraesCS4D02G244000	0	15.3249	14.2483	60.1322	36.886	27.1565	1.21323	0.0494541	Uncharacterized protein
1015	TraesCS1D02G387600	56.0845	48.5288	55.9754	145.732	125.003	125.337	1.21164	2.16e-05	NA
1016	TraesCS6B02G178600	56.0845	49.8059	55.9754	132.291	140.03	125.337	1.21157	1.17e-05	Uncharacterized protein
1017	TraesCS7D02G032800	6335.47	5304.96	5420.45	12559.8	13536.5	14166.6	1.21122	4.18e-15	Uncharacterized protein
1018	TraesCS6D02G289000	791.414	896.506	818.258	1811.04	2034.2	2077.12	1.21121	4.28e-15	Uncharacterized protein
1019	TraesCS3B02G557100	70.6249	45.9746	50.8867	117.435	144.812	150.405	1.21012	0.000141256	NLR (NB-LRR)
1020	TraesCS3D02G199700	6.23161	26.8185	23.4079	65.7917	51.2306	54.3129	1.21008	0.0150354	Uncharacterized protein
1021	TraesCS3A02G072400	240.956	71.5161	64.1173	391.92	339.488	358.605	1.20904	0.0151685	E3 ubiquitin-protein ligase
1022	TraesCS7D02G401000	4.15441	15.3249	7.12414	28.2975	32.7876	27.1565	1.20892	0.0305086	Uncharacterized protein
1023	TraesCS4D02G153300	467.371	533.817	560.772	1192.03	1239.1	1265.21	1.20761	1.76e-14	Uncharacterized protein
1024	TraesCS3D02G378500	35.3124	22.9873	30.532	75.6958	67.6244	82.862	1.20706	0.00106439	Uncharacterized protein
1025	TraesCS6D02G405600	240.956	383.122	347.047	807.894	751.382	799.375	1.2062	4.12e-07	Uncharacterized protein
1026	TraesCS5D02G454700	54.0073	21.7103	19.337	68.6214	86.0674	107.93	1.20599	0.0123674	Uncharacterized protein
1027	TraesCS6B02G297400	39.4669	66.4078	56.9931	135.121	133.2	143.442	1.20509	7.45e-05	Uncharacterized protein
1028	TraesCS1B02G182500	606.543	876.072	856.932	1792.65	1830.64	1996.35	1.20496	2.48e-08	Uncharacterized protein
1029	TraesCS4A02G290400	99.7057	93.2264	137.394	285.097	280.744	246.497	1.2043	5.95e-06	Uncharacterized protein
1030	TraesCS7A02G129700	486.065	423.988	427.448	959.993	978.163	1237.36	1.20356	2.29e-09	Uncharacterized protein
1031	TraesCS6D02G144300	12.4632	11.4937	4.07094	32.5421	22.5415	32.727	1.20353	0.0318362	Uncharacterized protein
1032	TraesCS5D02G111900	114.246	104.72	90.5784	188.886	271.864	301.506	1.20277	7.13e-05	Uncharacterized protein
1033	TraesCS7A02G036200	5433.96	5118.51	5093.76	11435.7	12122.5	12939.7	1.20273	7.45e-21	Uncharacterized protein
1034	TraesCS2B02G042700	16.6176	20.4332	11.1951	51.6429	41.6676	39.6902	1.20159	0.00982079	NLR (NB-LRR)
1035	TraesCS6B02G434400	16.6176	42.1434	62.0818	100.456	103.144	145.531	1.20032	0.0112442	Uncharacterized protein
1036	TraesCS6A02G162500	24.9264	37.0351	60.0463	77.8181	129.784	132.997	1.20032	0.00707099	Uncharacterized protein
1037	TraesCS1A02G239100	130.864	154.526	190.316	422.34	337.439	399.687	1.20005	1.58e-06	Uncharacterized protein
1038	TraesCS6B02G460100	35.3124	80.4556	86.5074	190.301	152.326	192.88	1.2	0.00177475	Uncharacterized protein
1039	TraesCS4D02G053600	348.97	245.198	218.813	503.695	665.315	844.635	1.19985	0.000149647	Uncharacterized protein
1040	TraesCS2A02G089100	14.5404	21.7103	27.4788	45.276	61.4767	72.4172	1.19978	0.00735675	Uncharacterized protein
1041	TraesCS3B02G067300	93.4741	76.6244	68.1882	188.178	178.966	201.933	1.1997	3.72e-06	Uncharacterized protein;TRAES_3BF024700310CFD_c1;ortholog
1042	TraesCS5A02G194600	137.095	278.402	301.249	634.571	592.909	587.694	1.19862	0.000352535	Uncharacterized protein
1043	TraesCSU02G044500	957.591	461.024	574.002	1608.01	1683.78	1657.94	1.1986	0.000162782	Uncharacterized protein;TRAES_3BF045200020CFD_c1;ortholog
1044	TraesCS3B02G137900	43.6213	125.153	132.305	287.927	279.378	245.801	1.19841	0.00417251	Uncharacterized protein
1045	TraesCS4D02G327900	35.3124	25.5415	25.4434	65.0842	81.969	70.3283	1.19814	0.0013097	Uncharacterized protein
1046	TraesCS7A02G295000	10.386	33.2039	29.5143	56.595	71.0398	83.5583	1.19762	0.0106038	Uncharacterized protein
1047	TraesCS6B02G233800	820.495	658.97	690.024	1634.89	1724.76	1710.86	1.19725	3.11e-13	Uncharacterized protein
1048	TraesCS1A02G040400	49.8529	40.8664	49.869	103.993	125.003	116.982	1.19627	8.12e-05	Uncharacterized protein
1049	TraesCS2B02G167000	253.419	386.953	371.473	772.522	797.148	868.31	1.19585	3.73e-07	Uncharacterized protein
1050	TraesCS7A02G517200	4.15441	38.3122	33.5852	58.7173	82.652	121.16	1.19572	0.0369287	Uncharacterized protein
1051	TraesCS3A02G097200	24.9264	47.2517	93.6316	115.312	163.255	207.503	1.19558	0.0151593	Uncharacterized protein
1052	TraesCS4D02G266900	4.15441	8.93951	27.4788	58.0099	37.5691	50.135	1.19543	0.0397716	Uncharacterized protein
1053	TraesCS1B02G480100	240.956	191.561	197.44	413.851	540.312	545.218	1.19469	3.94e-07	Uncharacterized protein
1054	TraesCS2A02G556200	74.7793	123.876	111.951	256.8	242.492	264.601	1.1939	9.36e-06	Uncharacterized protein
1055	TraesCS3D02G122300	344.816	220.934	198.458	594.955	596.324	653.844	1.19376	1.93e-05	Uncharacterized protein
1056	TraesCS7B02G183200	49.8529	38.3122	59.0286	117.435	121.587	126.73	1.19332	0.000130849	Uncharacterized protein
1057	TraesCS4B02G316500	14.5404	24.2644	28.4966	59.4247	66.9413	57.0982	1.19327	0.00376127	Uncharacterized protein
1058	TraesCS6B02G269700	105.937	45.9746	50.8867	143.61	179.649	197.755	1.19314	0.00310642	Uncharacterized protein
1059	TraesCS5A02G038300	47.7757	44.6976	33.5852	87.0148	105.194	121.16	1.19296	0.000582502	Auxin response factor
1060	TraesCS6D02G284600	348.97	210.717	221.866	616.885	606.57	655.237	1.19291	8.84e-06	Uncharacterized protein
1061	TraesCS3D02G196600	135.018	57.4683	83.4542	195.253	250.005	252.764	1.19287	0.00140736	Uncharacterized protein
1062	TraesCS1A02G329600	6.23161	21.7103	26.4611	41.0314	59.4275	68.9356	1.19279	0.0218715	Uncharacterized protein
1063	TraesCS1B02G113400	153.713	116.214	135.359	280.145	338.805	343.982	1.19212	5.36e-07	Uncharacterized protein
1064	TraesCS4A02G115200	41.5441	54.9142	33.5852	120.264	106.56	98.8774	1.19163	0.00050633	Uncharacterized protein
1065	TraesCS6A02G103200	70.6249	60.0225	62.0818	145.732	157.107	158.065	1.19152	4.6e-06	Uncharacterized protein
1066	TraesCS5A02G123700	20.772	11.4937	17.3015	40.3239	42.3506	50.8313	1.19093	0.00875157	Uncharacterized protein
1067	TraesCS3D02G319100	10.386	12.7707	11.1951	33.957	39.6183	26.4601	1.19059	0.0173504	Uncharacterized protein
1068	TraesCS3B02G045600	4.15441	49.8059	32.5675	107.53	98.3628	84.951	1.19015	0.0350189	Uncharacterized protein
1069	TraesCS2D02G499000	95.5513	22.9873	13.2305	130.168	163.938	146.923	1.1892	0.0374617	NA
1070	TraesCS4B02G140900	463.216	236.259	291.072	759.08	775.973	891.289	1.18904	0.000121665	Alanine--tRNA ligase
1071	TraesCS3A02G505600	10.386	6.38537	6.10641	20.5157	21.1753	29.2454	1.18886	0.0334136	NLR (CC-NB-LRR)
1072	TraesCS2B02G124200	6.23161	24.2644	24.4256	36.0793	66.9413	71.7209	1.18874	0.0267187	Uncharacterized protein
1073	TraesCS4B02G246900	178.639	140.478	168.944	304.198	408.479	465.838	1.18873	1.38e-05	Replication protein A subunit
1074	TraesCS4D02G151400	245.11	232.427	217.795	487.424	571.734	566.804	1.18829	2.93e-10	NA
1075	TraesCS2A02G526000	124.632	247.752	200.494	461.249	515.038	440.77	1.18726	9.91e-05	Uncharacterized protein
1076	TraesCS5D02G388800	29.0808	24.2644	13.2305	106.823	35.5199	59.8835	1.18705	0.0266582	Lipoxygenase
1077	TraesCS1A02G311400	1001.21	519.769	491.566	1542.92	1687.19	1781.19	1.18595	0.000406748	Transcription elongation factor spt6
1078	TraesCS5D02G149500	4.15441	12.7707	18.3192	30.4198	43.0337	40.3865	1.18509	0.0273376	Uncharacterized protein
1079	TraesCS3D02G278500	2.0772	11.4937	9.15961	21.9306	32.1045	25.7638	1.18456	0.0389566	Uncharacterized protein
1080	TraesCS5A02G008800	600.312	312.883	299.214	752.713	1130.49	1188.62	1.18445	0.00130517	P450;CYP71C6v2;ortholog
1081	TraesCS5A02G122100	195.257	187.73	203.547	430.122	461.075	479.068	1.18401	6.46e-11	Uncharacterized protein
1082	TraesCS4B02G104400	124.632	171.128	183.192	366.453	390.036	391.332	1.1819	3.16e-07	Uncharacterized protein
1083	TraesCS5D02G127000	54.0073	130.262	106.862	199.497	241.808	321.003	1.18161	0.0027716	RNA helicase
1084	TraesCS7B02G462200	153.713	79.1786	85.4897	212.939	217.901	398.991	1.18123	0.00444585	Uncharacterized protein
1085	TraesCS1A02G020400	62.3161	80.4556	62.0818	149.977	159.839	187.31	1.18118	3.01e-05	Putative chromosome condensation factor;CCF;ortholog
1086	TraesCS7D02G290600	10.386	7.66244	7.12414	26.8826	21.1753	27.1565	1.18071	0.0282361	Exocyst subunit Exo70 family protein
1087	TraesCS2D02G102100	1879.87	1706.17	1655.85	4834.63	4170.85	3315.87	1.18065	2.73e-08	Cellulose synthase		√
1088	TraesCS1B02G149700	18.6948	8.93951	11.1951	29.0049	35.5199	44.5644	1.18053	0.0196351	Uncharacterized protein
1089	TraesCS2B02G207100	45.6985	51.0829	50.8867	128.754	120.904	110.715	1.18043	4.42e-05	Uncharacterized protein
1090	TraesCS2A02G060700	8.30881	16.602	23.4079	31.8347	56.6952	59.8835	1.18015	0.0227934	Uncharacterized protein
1091	TraesCS1D02G286300	222.261	312.883	261.558	654.38	589.493	635.74	1.1791	2.05e-08	Uncharacterized protein
1092	TraesCS7B02G181200	54.0073	123.876	93.6316	191.716	251.371	250.675	1.17905	0.00112297	Uncharacterized protein
1093	TraesCS6B02G048200	342.738	565.744	562.807	1082.38	1147.57	1317.44	1.17881	1.24e-05	Uncharacterized protein
1094	TraesCS1D02G283300	24.9264	35.7581	32.5675	62.2545	81.2859	100.27	1.17854	0.00279647	Kinesin-like protein
1095	TraesCS4A02G116000	407.132	344.81	313.462	779.596	813.542	875.97	1.17843	4.76e-10	Uncharacterized protein
1096	TraesCS2B02G409000	184.871	268.185	349.083	603.444	687.173	665.681	1.17828	4.36e-05	Uncharacterized protein
1097	TraesCS2A02G392900	89.3197	68.962	80.401	177.567	184.43	202.629	1.17821	3.37e-06	Uncharacterized protein
1098	TraesCS3D02G359200	12.4632	14.0478	14.2483	34.6644	36.203	41.7792	1.17684	0.0108538	Alpha-1,4 glucan phosphorylase
1099	TraesCS2D02G285800	1638.91	1793.01	1841.08	4169.64	3985.74	3946.74	1.17622	1.52e-19	Uncharacterized protein;CAMPLR22A2D_LOCUS2859;ortholog
1100	TraesCS3A02G270600	413.363	286.064	277.841	817.798	752.065	725.565	1.17599	7.29e-07	Uncharacterized protein
1101	TraesCS5D02G232400	141.25	168.574	193.37	444.271	373.642	378.798	1.17552	3.06e-07	Uncharacterized protein
1102	TraesCS5B02G128200	56.0845	37.0351	46.8158	105.408	107.926	125.337	1.17436	0.000238659	Uncharacterized protein
1103	TraesCS2A02G352400	68.5477	57.4683	58.0109	159.881	131.15	146.923	1.17396	2.38e-05	Uncharacterized protein
1104	TraesCS5B02G240300	22.8492	14.0478	18.3192	41.7388	53.9629	48.7424	1.17387	0.00702339	Uncharacterized protein
1105	TraesCS1A02G249100	24.9264	72.7932	88.5429	135.121	160.523	227.696	1.17308	0.0126777	Kinesin-like protein
1106	TraesCS3D02G022900	14.5404	34.481	28.4966	62.2545	66.2582	81.4694	1.17287	0.00548009	Plasma membrane Na+/H+ antiporter;sos1;ortholog
1107	TraesCS1D02G343400	616.929	491.673	523.115	1085.21	1259.59	1460.18	1.17164	3.77e-08	Uncharacterized protein
1108	TraesCS1D02G421000	35.3124	60.0225	68.1882	102.578	158.473	164.331	1.17156	0.00242737	Uncharacterized protein
1109	TraesCS6A02G221700	224.338	141.755	156.731	397.58	422.823	404.562	1.17003	3.65e-06	Uncharacterized protein
1110	TraesCS6B02G210700	114.246	136.647	144.518	307.735	306.701	316.825	1.16962	2.57e-08	Uncharacterized protein
1111	TraesCS2B02G616300	39.4669	33.2039	37.6562	96.9189	76.5044	98.181	1.16926	0.000573424	Dolichyl-diphosphooligosaccharide--protein glycosyltransferase subunit 1
1112	TraesCS3B02G167900	81.0109	185.176	166.908	327.544	403.697	358.605	1.16863	0.000886991	Uncharacterized protein
1113	TraesCS5B02G194600	83.0881	74.0703	88.5429	180.397	198.092	201.933	1.16834	1.73e-06	Uncharacterized protein
1114	TraesCS2A02G447700	31.158	42.1434	18.3192	64.3768	79.2367	99.5737	1.16821	0.00814997	Uncharacterized protein
1115	TraesCS1D02G168100	180.717	160.911	146.554	351.596	362.713	415.703	1.16741	4.56e-08	Uncharacterized protein
1116	TraesCS5B02G057400	2.0772	19.1561	18.3192	41.0314	43.0337	45.9571	1.16736	0.032975	Uncharacterized protein
1117	TraesCS6B02G294700	1262.94	1102.11	1084.9	3552.04	2760.3	1952.48	1.16682	2.89e-05	Phosphoribulokinase
1118	TraesCS5B02G222600	20.772	33.2039	20.3547	50.9355	69.6736	75.8988	1.16662	0.00605564	Uncharacterized protein
1119	TraesCS3A02G206600	203.566	194.115	196.423	432.952	458.343	474.89	1.16634	4.47e-11	Uncharacterized protein
1120	TraesCS7B02G065800	103.86	114.937	159.784	328.958	288.258	292.454	1.16593	1.08e-05	Auxin response factor
1121	TraesCS4A02G158200	180.717	185.176	193.37	382.016	440.583	479.068	1.1657	1.46e-08	Uncharacterized protein
1122	TraesCS5A02G194500	68.5477	71.5161	61.0641	149.977	157.79	166.42	1.16498	6.74e-06	Uncharacterized protein
1123	TraesCS7B02G000200	39.4669	47.2517	47.8335	139.365	112.024	86.3436	1.16474	0.00101643	Uncharacterized protein
1124	TraesCS3A02G516400	78.9337	53.6371	62.0818	171.907	150.276	139.264	1.16421	7.09e-05	Uncharacterized protein
1125	TraesCS6A02G000400	205.643	196.669	187.263	573.732	458.343	363.479	1.16419	9.62e-06	Uncharacterized protein
1126	TraesCS5B02G007100	2592.35	1864.53	1879.76	4215.62	5233.72	5355.39	1.16398	3.9e-07	P450;CYP71C6v3;ortholog
1127	TraesCS3A02G339100	186.948	162.188	185.228	357.963	431.703	451.215	1.16194	8.7e-08	Uncharacterized protein
1128	TraesCS7D02G024900	74.7793	140.478	183.192	335.325	342.22	325.181	1.16177	0.00105668	NLR (CC-NB-LRR)
1129	TraesCS7A02G443400	2.0772	12.7707	16.2838	24.0529	36.886	51.5276	1.16171	0.0450706	Uncharacterized protein
1130	TraesCS3D02G474100	29.0808	15.3249	10.1773	43.1537	43.0337	64.0614	1.16148	0.0203211	NA
1131	TraesCS7B02G269300	328.198	157.08	188.281	472.568	545.094	632.258	1.16138	0.000753673	NA
1132	TraesCS1A02G130700	68.5477	61.2995	79.3833	137.243	165.987	205.414	1.16138	0.000196492	DNA polymerase epsilon catalytic subunit
1133	TraesCS3D02G289600	58.1617	148.141	142.483	457.712	337.439	175.472	1.16109	0.0139706	Uncharacterized protein
1134	TraesCS5A02G137600	87.2425	145.586	98.7202	261.752	248.639	287.58	1.16057	5.04e-05	Uncharacterized protein
1135	TraesCS3B02G600200	62.3161	37.0351	44.7803	110.36	116.806	116.285	1.16051	0.000311104	Uncharacterized protein
1136	TraesCS6B02G141600	22.8492	53.6371	48.8513	84.8925	115.44	132.301	1.16024	0.00510912	Uncharacterized protein
1137	TraesCS6D02G336400	170.331	117.491	99.738	300.661	292.356	316.129	1.16015	3.12e-05	Uncharacterized protein
1138	TraesCS2A02G286500	245.11	226.042	218.813	502.281	526.651	544.522	1.15944	2.15e-11	Uncharacterized protein
1139	TraesCS4A02G457700	176.562	79.1786	47.8335	278.73	316.947	227	1.15899	0.013658	Uncharacterized protein
1140	TraesCS7B02G432300	14.5404	8.93951	18.3192	42.4462	38.9353	35.5123	1.15859	0.0156269	Uncharacterized protein
1141	TraesCS5B02G504900	1460.27	882.458	901.713	2123.02	2583.39	3067.29	1.15856	9.95e-05	Uncharacterized protein
1142	TraesCS5A02G165900	12.4632	15.3249	28.4966	40.3239	52.5968	71.0246	1.15835	0.0186729	Uncharacterized protein
1143	TraesCS2A02G168200	12.4632	60.0225	93.6316	211.524	159.839	147.62	1.1578	0.0311278	Sucrose synthase
1144	TraesCS2B02G517400	51.9301	118.768	150.625	568.78	281.427	135.782	1.15752	0.0298288	WRKY
1145	TraesCS2D02G249100	201.489	250.306	285.983	556.753	556.023	609.976	1.1575	6.49e-08	Uncharacterized protein;CAMPLR22A2D_LOCUS2447;ortholog
1146	TraesCS4B02G307700	166.176	134.093	134.341	279.438	341.537	394.813	1.15664	7.01e-06	Uncharacterized protein
1147	TraesCS4A02G056800	178.639	245.198	261.558	538.36	545.777	522.24	1.15625	1.64e-07	Uncharacterized protein
1148	TraesCS5B02G079800	24.9264	43.4205	45.798	104.701	85.3843	100.966	1.15588	0.00132264	NLR (CC-NB-LRR)
1149	TraesCS5A02G067200	6.23161	20.4332	15.266	41.0314	40.9845	40.3865	1.15585	0.0178489	Uncharacterized protein
1150	TraesCS1D02G032100	14.5404	16.602	20.3547	38.9091	46.4491	53.6166	1.15454	0.00890924	Uncharacterized protein
1151	TraesCS6B02G179900	193.18	135.37	163.855	428	383.888	332.841	1.15395	3.3e-06	Uncharacterized protein
1152	TraesCS3D02G186700	118.401	127.707	137.394	226.38	324.46	366.96	1.15394	7.3e-05	Uncharacterized protein
1153	TraesCS2A02G304900	20.772	26.8185	34.603	55.8876	73.089	87.7362	1.15359	0.00519455	Uncharacterized protein
1154	TraesCS1B02G002400	41.5441	7.66244	5.08867	72.1586	60.7936	61.9724	1.15352	0.0466754	NA
1155	TraesCS7D02G457700	12.4632	10.2166	23.4079	36.7867	45.0829	51.5276	1.15319	0.0192435	Uncharacterized protein
1156	TraesCS1B02G264900	305.349	190.284	218.813	592.833	627.063	462.356	1.15268	3.64e-05	Pyruvate, phosphate dikinase
1157	TraesCS4B02G317800	22.8492	26.8185	49.869	60.1322	96.3135	121.16	1.15231	0.013877	Uncharacterized protein
1158	TraesCS3B02G220600	68.5477	47.2517	55.9754	108.238	153.009	151.798	1.15226	0.000471595	Uncharacterized protein;TRAES_3BF089900050CFD_c1;ortholog
1159	TraesCS2A02G468000	8.30881	5.10829	8.14188	24.7603	23.9076	18.8006	1.1516	0.0375553	Uncharacterized protein
1160	TraesCS3D02G277700	58.1617	58.7454	53.9399	131.583	142.08	128.123	1.15132	2.21e-05	Uncharacterized protein
1161	TraesCS1B02G208400	70.6249	60.0225	54.9577	145.025	137.298	149.709	1.15116	2.15e-05	Uncharacterized protein
1162	TraesCS1D02G237300	201.489	164.742	157.749	355.134	413.943	433.111	1.15103	2.3e-07	Uncharacterized protein
1163	TraesCS4B02G000600	29.0808	20.4332	18.3192	50.2281	62.8429	56.4019	1.15084	0.00490455	Uncharacterized protein
1164	TraesCS6D02G039800	382.205	724.101	646.261	1344.13	1288.28	1563.93	1.15047	0.000108337	Uncharacterized protein
1165	TraesCS2B02G045700	112.169	108.551	156.731	403.947	217.901	308.47	1.14973	0.000885992	NLR (NB-LRR)
1166	TraesCS7A02G338200	43.6213	171.128	131.288	295.709	329.925	309.166	1.14959	0.0106827	Uncharacterized protein
1167	TraesCS2D02G337900	37.3897	24.2644	24.4256	60.8396	77.8705	72.4172	1.14946	0.00280653	Uncharacterized protein
1168	TraesCS4A02G463300	78.9337	67.6849	38.6739	123.094	162.572	168.509	1.14858	0.00200575	Uncharacterized protein
1169	TraesCS2B02G192900	89.3197	75.3473	54.9577	149.269	184.43	183.828	1.1481	0.000181546	Uncharacterized protein
1170	TraesCS4B02G037900	427.904	1024.21	1186.68	3030.66	2276	1589	1.14802	0.00722385	Lipoxygenase;Lpx;ortholog
1171	TraesCS1D02G229300	193.18	228.596	230.008	482.472	499.328	512.491	1.14783	2.93e-10	Serine/threonine-protein kinase TOR
1172	TraesCS3A02G186200	184.871	75.3473	108.898	245.481	327.876	346.767	1.14773	0.00299102	Uncharacterized protein
1173	TraesCS1B02G040800	8.30881	29.3727	16.2838	44.5686	51.2306	60.5798	1.14757	0.0200216	Replication protein A subunit
1174	TraesCS7B02G162700	37.3897	22.9873	26.4611	72.8661	62.8429	76.5951	1.14718	0.00243845	Uncharacterized protein
1175	TraesCS2A02G040000	56.0845	65.1308	55.9754	115.312	148.227	160.85	1.1471	0.000168832	NLR (CC-NB-LRR)
1176	TraesCS5D02G373500	201.489	185.176	215.76	455.59	461.759	455.393	1.14698	1.92e-10	Uncharacterized protein
1177	TraesCS5D02G074000	14.5404	24.2644	19.337	53.7652	37.5691	68.9356	1.14684	0.0136374	Uncharacterized protein
1178	TraesCS5D02G502700	12.4632	20.4332	22.3902	50.9355	44.3999	53.6166	1.1462	0.00780427	Uncharacterized protein
1179	TraesCS5B02G006500	5841.09	7569.21	7529.2	17663.3	16882.2	13527.4	1.14568	5.46e-08	Lipoxygenase		√
1180	TraesCS4D02G003100	361.433	302.666	306.338	752.713	748.65	689.356	1.14512	5.76e-11	Uncharacterized protein
1181	TraesCS1D02G252900	172.408	187.73	193.37	542.605	458.343	314.04	1.14426	8.59e-05	Pyruvate, phosphate dikinase
1182	TraesCS2A02G468800	1202.7	893.951	911.89	2173.25	2276.69	2395.34	1.14368	5.16e-09	Uncharacterized protein
1183	TraesCS4A02G261000	390.514	183.899	188.281	473.983	644.139	797.286	1.14329	0.00346081	Uncharacterized protein
1184	TraesCS6B02G188700	56.0845	58.7454	63.0995	110.36	155.058	163.635	1.14316	0.000316701	Uncharacterized protein
1185	TraesCS2B02G380100	22.8492	10.2166	14.2483	38.9091	43.0337	41.7792	1.14287	0.0141051	NLR (CC-NB-LRR)
1186	TraesCS5D02G197700	18.6948	53.6371	47.8335	117.435	96.9966	103.055	1.14281	0.00594908	Uncharacterized protein
1187	TraesCS3D02G541800	60.2389	29.3727	38.6739	94.0892	104.51	111.411	1.14275	0.00191766	Uncharacterized protein
1188	TraesCS6B02G157700	8.30881	20.4332	12.2128	35.3719	47.1322	35.5123	1.1427	0.020921	PR5-like
1189	TraesCS5B02G509600	959.668	452.084	493.601	1316.54	1585.42	1749.15	1.14199	0.00126701	Uncharacterized protein
1190	TraesCS4D02G154200	118.401	94.5034	94.6493	220.72	219.267	268.083	1.14198	5.72e-06	Uncharacterized protein
1191	TraesCS4A02G197000	2.0772	8.93951	15.266	26.8826	28.6891	36.2086	1.14176	0.0439084	Uncharacterized protein
1192	TraesCS6A02G417400	6.23161	39.5893	39.6916	86.3074	87.4336	84.2547	1.14114	0.0271627	Uncharacterized protein
1193	TraesCS2D02G213200	83.0881	135.37	163.855	270.949	290.99	373.924	1.14109	0.000606952	Uncharacterized protein;CAMPLR22A2D_LOCUS1962;ortholog
1194	TraesCS5B02G479200	54.0073	65.1308	84.472	121.679	199.458	183.828	1.14089	0.00126148	Uncharacterized protein
1195	TraesCS2A02G287300	2295.31	2237.43	2374.37	5121.14	5074.56	5210.56	1.14083	9.89e-24	Uncharacterized protein
1196	TraesCS5D02G444500	54.0073	30.6498	76.3301	113.19	147.544	153.19	1.14065	0.00536483	Uncharacterized protein
1197	TraesCS2D02G238100	274.191	177.513	166.908	413.851	511.623	518.758	1.13974	6.36e-05	Uncharacterized protein;CAMPLR22A2D_LOCUS2308;ortholog
1198	TraesCS1A02G413600	14.5404	48.5288	48.8513	89.1371	94.9474	124.641	1.13922	0.0132368	Uncharacterized protein
1199	TraesCS1D02G176000	14.5404	25.5415	17.3015	57.3024	62.8429	36.9049	1.13922	0.0141781	Uncharacterized protein
1200	TraesCS3B02G005900	319.889	284.787	285.983	633.864	661.899	705.372	1.13876	1.63e-11	Uncharacterized protein
1201	TraesCS5D02G416000	166.176	85.5639	98.7202	242.651	270.498	325.181	1.13867	0.000777339	Eukaryotic translation initiation factor 3 subunit C
1202	TraesCS6B02G375500	16.6176	24.2644	20.3547	42.4462	51.9137	68.2393	1.13854	0.0093591	Uncharacterized protein
1203	TraesCS5D02G434800	2.0772	8.93951	11.1951	27.5901	31.4214	19.4969	1.13794	0.0463427	Uncharacterized protein
1204	TraesCS7D02G436300	81.0109	130.262	94.6493	232.747	232.245	256.942	1.13759	3.2e-05	NLR (CC-NB-LRR)
1205	TraesCS6B02G343800	29.0808	19.1561	22.3902	48.8132	55.3291	75.2025	1.13694	0.00725269	Uncharacterized protein
1206	TraesCS7D02G442100	45.6985	38.3122	55.9754	99.0412	107.926	133.693	1.13635	0.000760611	DNA polymerase alpha subunit B
1207	TraesCS7D02G156100	70.6249	45.9746	26.4611	110.36	114.073	131.604	1.13603	0.00579971	Uncharacterized protein
1208	TraesCS6A02G195800	199.411	220.934	180.139	425.877	463.125	470.712	1.13565	6.31e-09	Uncharacterized protein
1209	TraesCS2B02G250000	93.4741	95.7805	96.6848	198.082	222.682	237.445	1.13493	1.32e-06	Uncharacterized protein
1210	TraesCS6D02G388100	29.0808	45.9746	30.532	79.233	97.6797	84.2547	1.13486	0.0017283	Uncharacterized protein
1211	TraesCS1A02G045300	81.0109	71.5161	79.3833	179.689	165.987	188.703	1.1348	4.4e-06	Uncharacterized protein
1212	TraesCS4D02G166400	220.184	222.211	212.706	477.52	474.054	520.151	1.13196	8.71e-11	Uncharacterized protein
1213	TraesCS1D02G417900	62.3161	57.4683	71.2414	113.19	153.009	199.147	1.13163	0.00117485	Uncharacterized protein
1214	TraesCS2D02G353600	544.227	425.265	395.899	903.398	1091.55	1106.45	1.13158	2.69e-07	Eukaryotic translation initiation factor isoform 4G-1
1215	TraesCS1B02G251300	132.941	141.755	130.27	301.368	306.701	307.773	1.13074	8.61e-09	Uncharacterized protein
1216	TraesCS6B02G040500	4.15441	30.6498	35.6207	77.1107	64.8921	79.3804	1.12988	0.0348362	Mannosyltransferase
1217	TraesCS2A02G282400	62.3161	132.816	141.465	285.097	290.307	254.157	1.12961	0.00130583	Uncharacterized protein
1218	TraesCS5B02G109900	47.7757	37.0351	43.7626	99.0412	91.532	113.5	1.12869	0.000424589	Uncharacterized protein
1219	TraesCS2D02G362500	27.0036	94.5034	80.401	182.519	179.649	171.295	1.12799	0.00918875	Uncharacterized protein;CAMPLR22A2D_LOCUS3659;ortholog
1220	TraesCS3D02G216600	12.4632	20.4332	27.4788	40.3239	55.3291	73.8099	1.12792	0.0176522	Uncharacterized protein
1221	TraesCS5D02G176100	16.6176	15.3249	15.266	30.4198	41.6676	56.4019	1.1274	0.0182856	Uncharacterized protein
1222	TraesCS4D02G311200	149.559	130.262	155.713	278.023	331.974	392.028	1.12587	8.18e-06	Uncharacterized protein
1223	TraesCS2D02G068100	1009.52	961.636	1006.54	2231.26	2104.55	2247.72	1.12538	1.47e-18	Plastid acetyl-CoA carboxylase;Acc-1;ortholog
1224	TraesCS4B02G185800	108.015	127.707	134.341	247.603	297.138	307.773	1.12482	2.22e-06	Uncharacterized protein
1225	TraesCS1D02G255600	22.8492	20.4332	42.7448	60.8396	68.3075	105.144	1.12481	0.0146801	Uncharacterized protein
1226	TraesCS6B02G166600	10.386	26.8185	31.5498	57.3024	56.6952	76.5951	1.12433	0.0146303	Uncharacterized protein
1227	TraesCS2B02G051000	297.04	173.682	188.281	461.249	487.715	580.73	1.12411	0.000120844	Uncharacterized protein
1228	TraesCS7B02G225600	91.3969	103.443	75.3123	217.183	220.633	183.828	1.12395	2.3e-05	Uncharacterized protein
1229	TraesCS1B02G002000	348.97	232.427	270.717	650.842	625.013	646.881	1.12379	5.03e-07	Uncharacterized protein
1230	TraesCS3A02G140100	311.58	222.211	207.618	463.372	584.712	661.503	1.12311	4.77e-05	Uncharacterized protein
1231	TraesCS4B02G280400	8.30881	10.2166	13.2305	24.0529	27.323	45.2608	1.12282	0.0338014	DNA topoisomerase
1232	TraesCS2A02G161800	51.9301	44.6976	44.7803	96.9189	109.975	123.945	1.12279	0.000291664	Uncharacterized protein
1233	TraesCS4A02G352100	76.8565	40.8664	35.6207	112.483	129.784	126.034	1.12277	0.00319416	Ubiquinone biosynthesis monooxygenase COQ6, mitochondrial;COQ6;ortholog
1234	TraesCS2B02G384300	47.7757	71.5161	80.401	140.073	152.326	191.488	1.12274	0.000582502	Uncharacterized protein
1235	TraesCS7B02G445400	37.3897	118.768	101.773	249.725	213.119	206.111	1.12268	0.0074957	Uncharacterized protein
1236	TraesCS2A02G256800	334.43	330.762	306.338	684.092	719.961	753.418	1.12216	4.03e-12	Uncharacterized protein
1237	TraesCS3A02G143600	78.9337	37.0351	35.6207	113.897	112.707	146.227	1.1216	0.00595564	Uncharacterized protein
1238	TraesCS1D02G144000	309.503	254.138	263.593	505.11	689.222	680.304	1.11992	1.67e-06	Uncharacterized protein
1239	TraesCS5D02G231200	35.3124	14.0478	12.2128	43.1537	66.9413	56.4019	1.11953	0.0246623	Uncharacterized protein
1240	TraesCS5D02G260600	22.8492	16.602	25.4434	50.2281	47.1322	70.3283	1.11905	0.00961852	Uncharacterized protein
1241	TraesCS4D02G362400	228.492	324.377	336.87	666.406	711.081	653.148	1.11902	6.72e-07	Uncharacterized protein
1242	TraesCS3D02G270300	20.772	30.6498	31.5498	74.2809	65.5752	67.543	1.11895	0.00244916	RLK
1243	TraesCS7B02G035500	31.158	17.879	22.3902	51.6429	62.1598	61.2761	1.11827	0.00572958	Exocyst subunit Exo70 family protein
1244	TraesCS5D02G398100	10.386	20.4332	15.266	41.0314	38.9353	44.5644	1.11805	0.0137476	NLR (CC-NB-LRR)
1245	TraesCS2D02G076900	103.86	89.3951	77.3478	183.934	200.824	230.482	1.11738	2.35e-05	Uncharacterized protein;CAMPLR22A2D_LOCUS648;ortholog
1246	TraesCS2D02G217100	328.198	173.682	184.21	618.3	500.011	496.476	1.11724	0.000604183	Uncharacterized protein;CAMPLR22A2D_LOCUS2008;ortholog
1247	TraesCS4D02G026100	29.0808	25.5415	17.3015	45.9834	56.0121	84.2547	1.1168	0.0135357	Uncharacterized protein
1248	TraesCS3D02G215100	114.246	145.586	136.376	302.783	299.187	297.328	1.11662	1.16e-07	Uncharacterized protein
1249	TraesCS4B02G260500	41.5441	45.9746	48.8513	89.8446	117.489	117.678	1.11651	0.00051272	Uncharacterized protein
1250	TraesCS6D02G308100	105.937	103.443	112.969	229.917	246.59	252.068	1.11622	2.7e-07	Uncharacterized protein
1251	TraesCS4A02G428500	47.7757	37.0351	58.0109	89.8446	116.806	142.745	1.1159	0.00239884	Uncharacterized protein
1252	TraesCS4A02G120400	10.386	3.83122	16.2838	29.0049	34.1537	32.727	1.11586	0.0402481	Uncharacterized protein
1253	TraesCS7B02G047300	135.018	112.382	138.412	265.996	264.35	353.73	1.11564	1.84e-05	Uncharacterized protein
1254	TraesCS4D02G021400	315.735	332.039	327.71	766.155	751.382	653.148	1.11549	1.03e-10	Uncharacterized protein
1255	TraesCSU02G078600	16.6176	33.2039	21.3724	37.4942	62.8429	107.93	1.11538	0.0299595	Uncharacterized protein
1256	TraesCS2A02G390200	297.04	241.367	257.487	539.067	600.423	630.169	1.11469	7.59e-09	Uncharacterized protein
1257	TraesCS6B02G303400	741.561	556.804	549.577	1317.96	1400.99	1400.99	1.11462	2e-08	Uncharacterized protein
1258	TraesCS5A02G099600	147.481	149.418	101.773	241.236	314.897	373.227	1.11449	0.000296068	Uncharacterized protein
1259	TraesCS7D02G506300	211.875	154.526	156.731	338.155	394.134	454	1.11415	1.36e-05	Uncharacterized protein
1260	TraesCS5B02G193600	189.025	134.093	143.501	298.539	344.953	422.666	1.11405	4.27e-05	Uncharacterized protein
1261	TraesCS1D02G148100	12.4632	22.9873	16.2838	45.276	59.4275	36.2086	1.11353	0.0172052	NA
1262	TraesCS2A02G151900	20.772	54.9142	59.0286	82.7702	141.396	138.568	1.11351	0.0140941	Uncharacterized protein
1263	TraesCS4B02G149000	126.709	90.6722	101.773	246.188	271.181	208.2	1.11344	2.87e-05	Uncharacterized protein
1264	TraesCS5D02G515800	135.018	143.032	116.022	236.992	284.159	398.991	1.11263	0.000281903	DNA-directed RNA polymerase subunit
1265	TraesCS7B02G277900	85.1653	108.551	119.075	240.529	226.781	252.764	1.11259	4.74e-06	Phospholipase D
1266	TraesCS3A02G286100	12.4632	42.1434	41.7271	79.9404	86.7505	93.3068	1.11201	0.0130703	Uncharacterized protein
1267	TraesCS3B02G422500	76.8565	58.7454	61.0641	140.073	168.036	140.657	1.11194	8.39e-05	Uncharacterized protein;TRAES_3BF044000070CFD_c1;ortholog
1268	TraesCS5B02G430100	128.787	117.491	143.501	339.57	264.35	282.706	1.11168	4.13e-06	Uncharacterized protein
1269	TraesCS6B02G132300	87.2425	75.3473	80.401	170.492	194.676	183.828	1.11128	5.68e-06	Uncharacterized protein
1270	TraesCS4D02G150700	118.401	146.863	168.944	316.225	332.657	342.589	1.1112	1.24e-06	Uncharacterized protein
1271	TraesCS2B02G382000	114.246	103.443	122.128	205.157	284.842	291.758	1.11092	4.52e-05	NA
1272	TraesCS3A02G015500	1190.24	584.9	618.783	1892.4	1794.44	1979.64	1.1108	0.000840888	Uncharacterized protein
1273	TraesCS2B02G117700	135.018	104.72	77.3478	207.279	253.421	270.172	1.10969	0.00030988	Uncharacterized protein
1274	TraesCS4D02G107100	41.5441	81.7327	46.8158	120.264	129.101	171.295	1.10949	0.00369862	Uncharacterized protein
1275	TraesCS6A02G324400	16.6176	17.879	37.6562	58.7173	68.9905	66.1503	1.10941	0.0131083	Uncharacterized protein
1276	TraesCS7B02G383200	8.30881	16.602	8.14188	23.3454	35.5199	39.6902	1.10935	0.0349455	Uncharacterized protein
1277	TraesCS7A02G555700	465.293	469.963	440.679	817.798	1021.2	1274.96	1.10896	3.9e-06	Uncharacterized protein
1278	TraesCS6D02G140000	45.6985	56.1912	58.0109	99.0412	136.615	146.227	1.10856	0.000773355	DNA-directed RNA polymerase subunit beta
1279	TraesCS3D02G054600	265.882	324.377	330.764	716.634	719.278	624.599	1.10838	9.75e-09	Uncharacterized protein
1280	TraesCS5D02G228100	569.154	556.804	584.18	1061.86	1310.82	1437.2	1.10826	1.69e-08	Eukaryotic translation initiation factor 3 subunit C
1281	TraesCS2D02G086700	51.9301	35.7581	51.9045	99.7487	103.827	125.337	1.10818	0.000809169	Uncharacterized protein
1282	TraesCS3B02G269500	164.099	259.246	234.079	469.031	528.7	505.528	1.10809	5.98e-06	Uncharacterized protein;TRAES_3BF070800020CFD_c1;ortholog
1283	TraesCS5A02G253000	47.7757	62.5766	86.5074	135.828	165.304	173.384	1.10802	0.000823757	Uncharacterized protein
1284	TraesCS5A02G081400	89.3197	37.0351	31.5498	101.164	144.129	165.028	1.1079	0.0162387	Uncharacterized protein
1285	TraesCS3B02G417700	16.6176	42.1434	15.266	61.5471	72.4059	68.2393	1.1077	0.0201435	Uncharacterized protein
1286	TraesCS1A02G252300	74.7793	29.3727	52.9222	113.897	127.735	140.657	1.1075	0.0049958	Uncharacterized protein
1287	TraesCS2A02G567800	47.7757	47.2517	42.7448	109.653	107.926	100.27	1.10747	0.000182717	Uncharacterized protein
1288	TraesCS2D02G229100	386.36	286.064	283.948	669.236	740.453	715.12	1.10728	1.64e-07	Uncharacterized protein;CAMPLR22A2D_LOCUS2142;ortholog
1289	TraesCS1D02G073300	6.23161	19.1561	26.4611	55.8876	55.3291	41.0828	1.10657	0.0273647	Uncharacterized protein
1290	TraesCS4D02G185000	340.661	329.485	271.735	723.709	702.201	653.844	1.10628	3.76e-09	Uncharacterized protein
1291	TraesCS2B02G599600	22.8492	25.5415	23.4079	64.3768	37.5691	91.9142	1.10612	0.019266	Uncharacterized protein
1292	TraesCS3B02G224600	197.334	210.717	234.079	377.772	493.18	600.924	1.10564	3.63e-05	DNA helicase;TRAES_3BF097600010CFD_c1;ortholog
1293	TraesCS6B02G124500	41.5441	34.481	28.4966	77.8181	72.4059	97.4847	1.10542	0.00233623	Uncharacterized protein
1294	TraesCS6B02G143700	184.871	249.029	242.221	451.345	516.404	561.233	1.10522	1.07e-06	Uncharacterized protein
1295	TraesCS4B02G377600	31.158	35.7581	50.8867	102.578	118.172	73.8099	1.10484	0.00449302	Phospholipase D
1296	TraesCS2D02G264800	10.386	35.7581	35.6207	75.6958	65.5752	82.1657	1.10484	0.0159619	Uncharacterized protein;CAMPLR22A2D_LOCUS2618;ortholog
1297	TraesCS5A02G164700	193.18	171.128	110.933	352.304	342.22	389.243	1.1044	0.00010956	Uncharacterized protein
1298	TraesCS5B02G536300	139.173	113.66	115.004	279.438	266.399	268.779	1.10429	2.97e-07	Uncharacterized protein
1299	TraesCS1D02G097000	108.015	76.6244	44.7803	162.711	154.375	252.068	1.10428	0.00756286	Uncharacterized protein
1300	TraesCS1D02G229400	24.9264	22.9873	19.337	45.276	55.3291	66.1503	1.10402	0.00750717	DNA primase
1301	TraesCS7A02G549500	66.4705	49.8059	53.9399	116.727	127.052	145.531	1.10393	0.000205983	Uncharacterized protein
1302	TraesCS2B02G094300	174.485	143.032	135.359	304.906	340.171	360.693	1.10374	8.15e-07	Uncharacterized protein
1303	TraesCS2A02G005000	292.886	150.695	180.139	477.52	484.3	474.89	1.10192	0.000331477	Histone-lysine N-methyltransferase
1304	TraesCS3A02G217500	60.2389	157.08	118.057	268.826	273.913	276.439	1.1012	0.00276321	Uncharacterized protein
1305	TraesCS2A02G346500	89.3197	118.768	100.756	233.454	232.245	232.571	1.10092	2.07e-06	Uncharacterized protein
1306	TraesCS7D02G407600	62.3161	79.1786	85.4897	176.152	174.867	171.295	1.10086	1.82e-05	Uncharacterized protein
1307	TraesCS7B02G153200	164.099	173.682	180.139	362.915	340.854	463.052	1.10078	2.92e-06	Uncharacterized protein
1308	TraesCS2B02G547000	43.6213	56.1912	51.9045	107.53	116.123	130.908	1.10057	0.000244217	Bifunctional dihydrofolate reductase-thymidylate synthase
1309	TraesCS6A02G313400	691.709	782.846	738.875	1654.7	1647.58	1536.78	1.10052	1.94e-14	Uncharacterized protein
1310	TraesCS7A02G557800	207.72	137.924	157.749	345.937	368.86	411.525	1.10046	9.58e-06	Uncharacterized protein
1311	TraesCS6A02G159300	4.15441	10.2166	10.1773	31.1272	22.5415	23.6749	1.0996	0.0405858	Uncharacterized protein
1312	TraesCS4B02G268400	803.878	600.225	619.8	1385.87	1454.95	1637.05	1.09905	7.75e-08	Uncharacterized protein
1313	TraesCS7D02G407800	12.4632	39.5893	22.3902	55.8876	69.6736	75.8988	1.09751	0.017674	Poly [ADP-ribose] polymerase
1314	TraesCS4A02G237600	22.8492	21.7103	25.4434	45.276	63.5259	66.1503	1.09693	0.0072169	Uncharacterized protein
1315	TraesCS7B02G002500	78.9337	44.6976	60.0463	120.264	139.347	168.509	1.0968	0.00129758	NA
1316	TraesCS2D02G580900	91.3969	70.239	65.135	161.296	163.938	182.436	1.09634	5.21e-05	Uncharacterized protein
1317	TraesCS3B02G186100	336.507	644.922	689.006	2161.93	1284.18	811.212	1.09578	0.0112481	Uncharacterized protein
1318	TraesCS7B02G331000	16.6176	22.9873	28.4966	42.4462	62.8429	74.5062	1.09564	0.0137278	Uncharacterized protein
1319	TraesCS1B02G327100	6.23161	29.3727	22.3902	45.9834	58.7444	62.6687	1.09529	0.0276966	Uncharacterized protein
1320	TraesCS3B02G475200	39.4669	51.0829	71.2414	119.557	131.15	137.175	1.09506	0.000925212	Uncharacterized protein
1321	TraesCS5B02G479900	141.25	163.465	135.359	335.325	340.854	300.81	1.09497	2.68e-07	Uncharacterized protein
1322	TraesCS6D02G403800	39.4669	12.7707	18.3192	70.0363	58.0614	54.3129	1.09476	0.0207014	Sucrose synthase
1323	TraesCS3A02G036600	382.205	282.233	270.717	684.799	659.85	717.905	1.09399	4.77e-07	Uncharacterized protein
1324	TraesCS1D02G226500	22.8492	21.7103	29.5143	55.8876	58.7444	68.2393	1.09352	0.00479824	Uncharacterized protein
1325	TraesCS6D02G197800	363.511	620.658	586.215	1233.06	1241.83	1098.79	1.09352	4.25e-05	Uncharacterized protein
1326	TraesCS6D02G157200	14.5404	33.2039	19.337	55.8876	49.8645	71.0246	1.09328	0.0145897	Uncharacterized protein
1327	TraesCS1B02G336400	33.2352	40.8664	19.337	67.2066	64.8921	106.537	1.09155	0.0139008	Uncharacterized protein
1328	TraesCS6B02G064200	8.30881	14.0478	19.337	34.6644	32.1045	54.3129	1.09141	0.0300346	Uncharacterized protein
1329	TraesCS2B02G279400	255.496	282.233	242.221	607.689	551.241	548.7	1.09079	1.43e-09	Glutamyl-tRNA(Gln) amidotransferase subunit B, chloroplastic/mitochondrial;GATB;ortholog
1330	TraesCS5B02G356500	20.772	26.8185	20.3547	54.4727	57.3783	54.3129	1.09046	0.00512302	Uncharacterized protein
1331	TraesCS1B02G001600	27.0036	74.0703	78.3656	130.168	159.156	169.206	1.09042	0.00889789	Uncharacterized protein
1332	TraesCS3B02G498300	243.033	139.201	168.944	444.978	393.451	402.473	1.09027	9.11e-05	Uncharacterized protein
1333	TraesCS2A02G209100	409.209	791.786	760.248	1469.35	1549.21	1508.23	1.09027	0.000311104	Uncharacterized protein
1334	TraesCS5B02G219100	664.705	577.237	569.931	1151.71	1366.83	1445.56	1.08968	5.63e-09	Eukaryotic translation initiation factor 3 subunit C
1335	TraesCS2D02G023000	20.772	15.3249	24.4256	37.4942	45.766	83.5583	1.08951	0.0263323	Uncharacterized protein
1336	TraesCS2A02G106600	22.8492	20.4332	16.2838	37.4942	49.1814	65.454	1.08897	0.0154214	Uncharacterized protein
1337	TraesCS5B02G521000	22.8492	31.9268	21.3724	57.3024	66.2582	61.9724	1.08897	0.0048768	Uncharacterized protein
1338	TraesCS5B02G163300	116.323	209.44	199.476	391.92	403.697	413.614	1.08889	0.000130648	Uncharacterized protein
1339	TraesCS2D02G266000	330.275	315.437	309.391	633.864	674.878	777.789	1.08803	3.21e-09	Uncharacterized protein;CAMPLR22A2D_LOCUS2627;ortholog
1340	TraesCS4B02G192500	31.158	10.2166	10.1773	51.6429	44.3999	43.1718	1.08764	0.0315034	Uncharacterized protein
1341	TraesCS1B02G293500	58.1617	51.0829	43.7626	104.701	96.9966	160.85	1.08743	0.0029831	Kinesin-like protein
1342	TraesCS4A02G481400	72.7021	109.828	93.6316	213.646	200.824	213.77	1.08725	2.46e-05	Protein transport protein sec16
1343	TraesCS3A02G368400	193.18	108.551	93.6316	277.315	326.51	312.647	1.08669	0.00146702	Uncharacterized protein
1344	TraesCS1D02G068300	145.404	70.239	61.0641	178.274	234.978	258.335	1.08619	0.00712835	Uncharacterized protein
1345	TraesCS5B02G283800	66.4705	52.36	56.9931	135.121	135.249	123.945	1.08601	8.83e-05	Uncharacterized protein
1346	TraesCS2D02G059400	12.4632	11.4937	23.4079	38.2016	36.203	59.8835	1.08596	0.0285493	Uncharacterized protein;CAMPLR22A2D_LOCUS493;ortholog
1347	TraesCS5D02G157800	353.124	505.721	440.679	974.849	957.671	937.246	1.08587	9.4e-08	Uncharacterized protein
1348	TraesCS5D02G014200	747.793	328.208	337.888	640.938	1211.77	1859.87	1.08549	0.0198057	Cytochrome P450;CYP71C6v1;ortholog
1349	TraesCS7A02G515000	47.7757	86.841	78.3656	140.073	182.381	181.739	1.08471	0.00100209	Uncharacterized protein
1350	TraesCS1D02G289800	12.4632	57.4683	54.9577	110.36	93.5812	149.709	1.08413	0.0286699	Nicotianamine aminotransferase 2;NAAT2-D;ortholog
1351	TraesCS7A02G350000	97.6285	85.5639	103.809	193.13	196.042	259.727	1.08369	7.72e-05	Uncharacterized protein
1352	TraesCS1D02G125300	189.025	149.418	144.518	275.193	346.319	488.12	1.08317	0.000622104	DNA helicase
1353	TraesCS4D02G338000	58.1617	94.5034	74.2946	141.487	209.704	181.043	1.08313	0.000912516	Uncharacterized protein
1354	TraesCS6D02G068400	58.1617	56.1912	65.135	116.02	146.861	147.62	1.08293	0.000208511	Uncharacterized protein
1355	TraesCS2A02G330900	81.0109	65.1308	68.1882	160.588	168.036	147.62	1.08291	3.37e-05	Uncharacterized protein
1356	TraesCS5D02G324500	255.496	505.721	522.098	933.11	967.917	1086.26	1.08279	0.000821527	Uncharacterized protein
1357	TraesCS4D02G111200	105.937	57.4683	59.0286	145.732	169.403	201.236	1.08273	0.00229359	Uncharacterized protein
1358	TraesCS2A02G011400	16.6176	21.7103	23.4079	52.3504	48.4983	53.6166	1.08222	0.00702953	Uncharacterized protein
1359	TraesCS5D02G383900	513.069	361.412	367.402	792.33	895.511	1074.42	1.0822	1.71e-05	NA
1360	TraesCS7D02G225100	56.0845	77.9015	87.5252	210.109	189.895	127.426	1.08193	0.00185036	Acyl-coenzyme A oxidase
1361	TraesCS2D02G400500	4.15441	15.3249	17.3015	32.5421	32.7876	46.6534	1.08193	0.0375939	Uncharacterized protein
1362	TraesCS2D02G240400	51.9301	65.1308	53.9399	125.216	126.369	137.175	1.08183	0.000114586	Uncharacterized protein;CAMPLR22A2D_LOCUS2347;ortholog
1363	TraesCS2B02G408600	238.878	241.367	323.64	692.581	601.106	508.313	1.08141	1.56e-05	Uncharacterized protein
1364	TraesCS7B02G348700	76.8565	125.153	130.27	203.035	302.602	272.957	1.08028	0.000884971	Uncharacterized protein
1365	TraesCS3A02G416200	29.0808	204.332	173.015	493.084	439.217	290.365	1.07986	0.0401865	Uncharacterized protein
1366	TraesCS2A02G451300	101.783	135.37	133.323	309.858	266.399	255.549	1.0796	9.37e-06	Uncharacterized protein
1367	TraesCS4D02G166300	240.956	252.861	256.469	558.876	581.297	494.387	1.0793	3.04e-09	Uncharacterized protein
1368	TraesCS4D02G089800	45.6985	72.7932	51.9045	111.775	147.544	139.264	1.07898	0.00101951	NLR (CC-NB-LRR)
1369	TraesCS5B02G166300	581.617	274.571	321.604	805.064	1045.79	898.252	1.07894	0.00168344	Uncharacterized protein
1370	TraesCS6A02G188700	99.7057	177.513	134.341	280.145	312.165	350.945	1.07829	0.000241662	Uncharacterized protein
1371	TraesCS5D02G154400	157.867	140.478	133.323	302.783	304.651	330.752	1.07801	1.5e-07	Uncharacterized protein
1372	TraesCS3B02G164500	211.875	177.513	211.689	365.745	489.081	473.497	1.07782	4.6e-06	Uncharacterized protein;TRAES_3BF014900010CFD_c1;ortholog
1373	TraesCS6A02G047100	56.0845	66.4078	45.798	94.0892	128.418	183.828	1.07758	0.00556211	Uncharacterized protein
1374	TraesCS2B02G235100	571.231	906.722	882.376	1824.48	1748.67	1682.31	1.07736	1.04e-05	Uncharacterized protein
1375	TraesCS6D02G167200	446.599	472.517	436.608	882.175	931.714	1139.18	1.0773	2.31e-08	Uncharacterized protein
1376	TraesCS7B02G343600	20.772	33.2039	20.3547	55.8876	60.1106	66.8467	1.07713	0.00727942	Uncharacterized protein
1377	TraesCS7B02G202000	105.937	326.931	256.469	527.748	575.149	597.442	1.07713	0.00760437	DNA-directed RNA polymerase subunit
1378	TraesCS1D02G120600	251.342	195.392	224.919	428.707	513.672	525.025	1.07621	6.69e-07	Uncharacterized protein
1379	TraesCS5B02G136300	130.864	137.924	146.554	279.438	303.285	331.448	1.07615	4.23e-07	Uncharacterized protein
1380	TraesCS4D02G252700	147.481	196.669	184.21	359.378	390.036	419.881	1.07594	8.66e-07	Uncharacterized protein
1381	TraesCS5D02G091200	78.9337	44.6976	64.1173	103.993	157.107	186.614	1.07593	0.00495383	Uncharacterized protein
1382	TraesCS7A02G283500	247.187	245.198	257.487	597.077	508.891	522.24	1.07541	3.99e-09	Uncharacterized protein
1383	TraesCS1D02G133900	39.4669	8.93951	13.2305	61.5471	53.2798	57.0982	1.07533	0.0369499	Uncharacterized protein
1384	TraesCS4D02G230000	159.945	185.176	201.511	384.846	395.5	420.577	1.07483	7.74e-08	Translocase of chloroplast
1385	TraesCS2B02G260900	122.555	149.418	134.341	295.001	308.75	288.973	1.07464	2.33e-07	Mediator of RNA polymerase II transcription subunit 14
1386	TraesCS6D02G028200	546.304	536.371	465.105	966.36	1129.81	1272.87	1.07456	8.76e-08	Uncharacterized protein
1387	TraesCS1A02G025600	60.2389	63.8537	66.1527	186.763	137.298	116.982	1.07416	0.000978768	NLR (CC-NB-LRR)
1388	TraesCS1D02G125400	41.5441	74.0703	58.0109	119.557	135.932	151.798	1.07406	0.00105397	Uncharacterized protein
1389	TraesCS7B02G111000	64.3933	34.481	27.4788	85.5999	90.8489	133.693	1.07405	0.0126612	Uncharacterized protein
1390	TraesCS3B02G370800	130.864	186.453	155.713	332.496	326.51	394.117	1.07271	9.79e-06	Uncharacterized protein
1391	TraesCS7D02G127100	24.9264	42.1434	42.7448	79.9404	87.4336	97.4847	1.07245	0.00266714	Histone-lysine N-methyltransferase
1392	TraesCS4A02G052700	126.709	130.262	99.738	260.337	254.787	263.905	1.07208	3.21e-06	Uncharacterized protein
1393	TraesCS4B02G240400	85.1653	37.0351	43.7626	101.871	125.003	183.828	1.07198	0.0132368	Uncharacterized protein
1394	TraesCS2D02G408300	10.386	47.2517	23.4079	72.1586	66.9413	88.4326	1.07159	0.0297368	Uncharacterized protein;CAMPLR22A2D_LOCUS4101;ortholog
1395	TraesCS7B02G001000	2.0772	12.7707	11.1951	31.1272	27.323	25.7638	1.07135	0.0474763	Uncharacterized protein
1396	TraesCS5A02G220000	614.852	521.046	499.708	940.184	1263.69	1398.91	1.07113	8.27e-06	Eukaryotic translation initiation factor 3 subunit C
1397	TraesCS3D02G113800	342.738	249.029	260.54	538.36	614.084	719.298	1.07033	1.04e-05	Uncharacterized protein
1398	TraesCS3D02G392000	70.6249	54.9142	38.6739	101.164	138.664	139.264	1.07027	0.00284653	Uncharacterized protein
1399	TraesCS7B02G269000	386.36	491.673	445.768	895.616	996.606	976.936	1.07016	2.79e-09	Uncharacterized protein
1400	TraesCS3D02G041700	12.4632	56.1912	51.9045	109.653	122.953	96.7884	1.06962	0.0250393	Uncharacterized protein
1401	TraesCS6B02G417400	85.1653	60.0225	56.9931	132.291	144.129	178.258	1.06948	0.000687894	Uncharacterized protein
1402	TraesCS7D02G029700	186.948	105.997	131.288	431.537	212.436	364.871	1.0691	0.00494708	Uncharacterized protein
1403	TraesCS6A02G175000	87.2425	127.707	139.43	232.039	278.011	295.936	1.06903	0.000148998	Uncharacterized protein
1404	TraesCS2A02G130600	1852.87	2208.06	2293.97	5771.98	4598.46	3723.22	1.06885	7.77e-06	Uncharacterized protein
1405	TraesCS6D02G047400	884.888	544.033	668.652	1504.01	1519.84	1586.91	1.06883	9.17e-06	Uncharacterized protein
1406	TraesCS6B02G344700	12.4632	15.3249	19.337	31.8347	41.6676	52.9203	1.0685	0.0225857	Uncharacterized protein
1407	TraesCS3D02G012500	297.04	200.501	217.795	519.259	546.46	492.298	1.0679	4.61e-06	NLR (CC-NB-LRR)
1408	TraesCS6B02G296600	116.323	30.6498	24.4256	163.418	151.643	176.169	1.06781	0.0385039	NA
1409	TraesCS6B02G214900	60.2389	43.4205	43.7626	108.238	131.15	95.3958	1.06778	0.00130485	Uncharacterized protein
1410	TraesCS7D02G011700	37.3897	25.5415	30.532	57.3024	78.5536	85.6473	1.06764	0.00575575	Uncharacterized protein
1411	TraesCS4D02G214800	4.15441	31.9268	24.4256	50.9355	54.646	82.1657	1.06702	0.0444774	Uncharacterized protein
1412	TraesCS6B02G366400	20.772	30.6498	30.532	59.4247	69.6736	69.6319	1.0669	0.00434327	Replication protein A subunit
1413	TraesCS3B02G068300	24.9264	40.8664	41.7271	74.9884	82.652	103.055	1.06686	0.0041231	Uncharacterized protein
1414	TraesCS4B02G148100	596.157	570.852	574.002	1152.42	1261.64	1300.03	1.06668	5.13e-13	Uncharacterized protein
1415	TraesCS2D02G451100	62.3161	76.6244	47.8335	177.567	130.467	123.945	1.0665	0.00184624	Uncharacterized protein;CAMPLR22A2D_LOCUS4515;ortholog
1416	TraesCS7A02G008100	20.772	43.4205	42.7448	77.1107	88.7997	97.4847	1.06632	0.00559191	NLR (CC-NB-LRR)
1417	TraesCS6D02G228700	359.356	224.765	169.962	597.077	571.05	549.396	1.06623	0.00103347	Uncharacterized protein
1418	TraesCS5A02G520600	263.805	432.928	481.388	788.085	927.615	946.994	1.06553	0.000225884	Uncharacterized protein
1419	TraesCS2B02G258400	31.158	104.72	135.359	206.572	251.371	261.816	1.06552	0.0221186	Uncharacterized protein
1420	TraesCS7B02G073100	427.904	334.593	403.023	776.766	876.385	855.777	1.06537	1.57e-08	Transcription elongation factor SPT5
1421	TraesCS4B02G247900	382.205	219.657	265.629	613.348	647.555	657.326	1.06491	7.55e-05	Uncharacterized protein
1422	TraesCS3A02G026500	174.485	187.73	232.043	377.064	440.583	496.476	1.06433	1.02e-05	Uncharacterized protein
1423	TraesCS1A02G443600	45.6985	47.2517	49.869	79.233	113.39	146.923	1.06326	0.00447386	Uncharacterized protein
1424	TraesCS4A02G149800	1115.46	947.589	931.227	1955.36	2142.12	2309	1.06319	5.56e-10	Uncharacterized protein
1425	TraesCS3D02G211700	12.4632	68.962	61.0641	131.583	129.101	136.479	1.06249	0.0307354	Lycopene epsilon cyclase 3D;e-LCY3D;ortholog
1426	TraesCS2B02G076900	311.58	245.198	213.724	531.993	546.46	586.997	1.06181	2.12e-06	Uncharacterized protein
1427	TraesCS4A02G164900	537.996	325.654	336.87	764.032	882.533	1037.52	1.06179	0.000275174	Uncharacterized protein
1428	TraesCS6B02G302400	12.4632	28.0956	34.603	99.7487	45.766	64.7577	1.06175	0.0303621	Formate dehydrogenase, mitochondrial
1429	TraesCS3D02G119600	226.415	260.523	211.689	476.105	500.694	529.203	1.06146	3.43e-08	Uncharacterized protein
1430	TraesCS6A02G158900	54.0073	34.481	29.5143	83.4776	99.0458	87.0399	1.06135	0.00363133	Uncharacterized protein
1431	TraesCS4D02G243900	60.2389	40.8664	62.0818	110.36	114.757	150.405	1.06118	0.00167964	Uncharacterized protein
1432	TraesCS2B02G321800	143.327	100.889	128.235	236.284	262.984	325.877	1.06112	0.000119818	Uncharacterized protein
1433	TraesCS2D02G225200	81.0109	74.0703	82.4365	164.125	157.79	206.111	1.06105	9.67e-05	Uncharacterized protein
1434	TraesCS3D02G218300	24.9264	43.4205	44.7803	79.9404	93.5812	98.181	1.06063	0.00325517	Kinesin-like protein
1435	TraesCS6D02G250100	14.5404	35.7581	34.603	56.595	69.6736	96.7884	1.05959	0.0187059	Ubiquitin carboxyl-terminal hydrolase
1436	TraesCS2B02G401900	14.5404	22.9873	16.2838	38.2016	46.4491	52.224	1.05958	0.0155618	Uncharacterized protein
1437	TraesCS2D02G528800	203.566	141.755	157.749	338.863	336.756	423.362	1.05864	3.18e-05	Uncharacterized protein
1438	TraesCS7A02G540400	18.6948	57.4683	67.1705	112.483	122.953	135.782	1.05853	0.0165893	Uncharacterized protein
1439	TraesCS1A02G389100	56.0845	60.0225	49.869	97.6264	133.883	146.923	1.05746	0.00125797	Uncharacterized protein
1440	TraesCS2B02G021700	6.23161	8.93951	7.12414	19.1008	30.0553	19.4969	1.05689	0.0495272	NLR (CC-NB-LRR)
1441	TraesCS4B02G398000	116.323	199.223	198.458	322.591	392.768	457.482	1.05679	0.000664837	Uncharacterized protein
1442	TraesCS7B02G245500	282.5	379.291	361.296	964.945	861.357	509.706	1.05649	0.000973398	Flavone O-methyltransferase 1;OMT1;ortholog
1443	TraesCS4B02G126600	14.5404	7.66244	15.266	28.2975	36.203	36.2086	1.05603	0.0303621	ATP-dependent DNA helicase
1444	TraesCS5A02G197900	162.022	171.128	119.075	324.714	312.165	346.071	1.05599	1.36e-05	Uncharacterized protein
1445	TraesCS3A02G118900	70.6249	128.984	91.5961	247.603	225.415	192.88	1.0551	0.000803443	Uncharacterized protein
1446	TraesCS6D02G279300	35.3124	20.4332	26.4611	54.4727	68.9905	69.6319	1.05433	0.00738191	Uncharacterized protein
1447	TraesCS2B02G217700	56.0845	61.2995	61.0641	132.291	138.664	125.337	1.05401	8.87e-05	Uncharacterized protein
1448	TraesCS3A02G536900	58.1617	26.8185	47.8335	113.897	97.6797	97.4847	1.05375	0.00499248	Uncharacterized protein
1449	TraesCS2A02G538500	12.4632	15.3249	20.3547	41.7388	37.5691	45.2608	1.05367	0.0172729	Uncharacterized protein
1450	TraesCS2B02G440200	1109.23	633.428	636.084	1482.08	1914.66	1955.26	1.05359	0.000660748	Uncharacterized protein
1451	TraesCS5B02G163900	93.4741	65.1308	74.2946	122.387	183.064	235.356	1.05231	0.00393479	Uncharacterized protein
1452	TraesCS4A02G246600	14.5404	26.8185	45.798	76.4032	74.4551	76.5951	1.05202	0.017375	Uncharacterized protein
1453	TraesCS3A02G214700	37.3897	34.481	32.5675	77.1107	68.9905	94.0031	1.05188	0.00278608	Kinesin-like protein
1454	TraesCS5A02G083300	8.30881	31.9268	23.4079	60.8396	51.2306	59.8835	1.05184	0.0244558	Uncharacterized protein
1455	TraesCS3B02G139700	224.338	301.389	196.423	449.93	517.771	633.651	1.05168	0.000162669	Uncharacterized protein
1456	TraesCS5A02G169000	785.183	849.254	890.518	1788.4	1797.85	1747.76	1.05154	1.94e-14	5-methylcytosine DNA glycosylase;DME-5A;ortholog
1457	TraesCS2D02G074200	29.0808	43.4205	27.4788	50.9355	84.0182	123.249	1.05148	0.0219747	Uncharacterized protein;CAMPLR22A2D_LOCUS621;ortholog
1458	TraesCS7B02G289500	191.103	158.357	102.791	278.73	347.685	391.332	1.05142	0.00112035	Replication factor C subunit 1
1459	TraesCS1A02G121200	27.0036	30.6498	24.4256	52.3504	66.2582	76.5951	1.05141	0.0068727	Uncharacterized protein
1460	TraesCS3B02G287600	12.4632	67.6849	60.0463	125.924	130.467	130.908	1.05136	0.0313577	Uncharacterized protein
1461	TraesCS7B02G245400	51.9301	34.481	38.6739	89.1371	90.8489	99.5737	1.05129	0.00135779	Uncharacterized protein
1462	TraesCS5B02G067100	89.3197	94.5034	75.3123	167.663	185.796	215.163	1.05122	8.65e-05	Uncharacterized protein
1463	TraesCS5A02G069400	74.7793	104.72	68.1882	162.003	190.578	202.629	1.05105	0.000429365	Uncharacterized protein
1464	TraesCS6B02G082600	162.022	126.43	109.915	258.922	280.061	327.27	1.05086	6.56e-05	Histone H2B
1465	TraesCS5B02G453200	58.1617	62.5766	46.8158	101.871	125.003	153.887	1.05053	0.00163618	Uncharacterized protein
1466	TraesCS3D02G292500	68.5477	54.9142	53.9399	131.583	111.341	151.101	1.05031	0.000593747	Uncharacterized protein
1467	TraesCS1B02G322900	895.274	514.661	470.193	1378.8	1395.52	1434.42	1.0501	0.000596997	Transcription elongation factor spt6
1468	TraesCS7A02G479800	35.3124	33.2039	36.6384	81.3553	79.2367	78.6841	1.04982	0.00128141	Uncharacterized protein
1469	TraesCS2B02G267200	159.945	240.09	281.912	481.057	535.531	501.35	1.04966	0.000117781	Uncharacterized protein
1470	TraesCS1B02G160800	174.485	162.188	192.352	339.57	356.565	456.786	1.04964	1.21e-05	Midasin
1471	TraesCS3B02G137100	486.065	459.746	526.169	950.089	1114.78	1062.58	1.04927	6.38e-10	Uncharacterized protein
1472	TraesCS6B02G223300	14.5404	29.3727	27.4788	67.914	57.3783	53.6166	1.04913	0.0109889	Uncharacterized protein
1473	TraesCS6A02G003300	635.624	462.301	470.193	1138.97	1129.12	1082.08	1.04875	3.18e-07	Uncharacterized protein
1474	TraesCS3D02G211100	278.345	176.236	206.6	464.079	484.3	479.068	1.04863	1.66e-05	Uncharacterized protein
1475	TraesCS5A02G078000	182.794	357.581	323.64	583.636	631.844	743.669	1.04856	0.000827976	Uncharacterized protein
1476	TraesCS5D02G169500	8.30881	17.879	11.1951	26.1752	33.4707	46.6534	1.04852	0.0377453	Uncharacterized protein
1477	TraesCS5D02G370100	149.559	183.899	181.157	377.064	345.636	389.243	1.04825	3.19e-07	NADPH--cytochrome P450 reductase;r2;ortholog
1478	TraesCS2A02G255000	149.559	226.042	236.114	384.846	486.349	488.12	1.04765	0.000119574	Uncharacterized protein
1479	TraesCS5D02G450600	10.386	3.83122	16.2838	29.7124	34.1537	29.2454	1.04687	0.0488675	Uncharacterized protein
1480	TraesCS4B02G217800	128.787	211.994	170.979	381.309	386.62	359.997	1.04683	4.05e-05	Uncharacterized protein
1481	TraesCS1A02G005700	130.864	67.6849	65.135	157.759	206.289	251.371	1.04637	0.00657776	Uncharacterized protein
1482	TraesCS2D02G418200	1194.39	660.247	612.676	1601.64	1810.83	2193.41	1.04633	0.00163835	Uncharacterized protein;CAMPLR22A2D_LOCUS4199;ortholog
1483	TraesCS7A02G311200	10.386	12.7707	28.4966	35.3719	59.4275	52.9203	1.04609	0.0367801	Uncharacterized protein
1484	TraesCS6A02G109100	29.0808	19.1561	25.4434	53.7652	57.3783	61.2761	1.04537	0.00692391	Protein arginine N-methyltransferase
1485	TraesCS1D02G004700	132.941	182.622	209.653	473.983	358.614	341.197	1.04522	0.00027788	Phospholipid-transporting ATPase
1486	TraesCS3D02G104500	29.0808	21.7103	24.4256	60.1322	73.089	46.6534	1.04521	0.010472	Uncharacterized protein
1487	TraesCS2D02G571700	45.6985	53.6371	56.9931	138.658	133.883	89.1289	1.04512	0.0024033	Uncharacterized protein
1488	TraesCS5D02G542300	139.173	93.2264	110.933	203.035	256.153	298.721	1.04352	0.000440201	Elongation factor Tu
1489	TraesCS6B02G111600	10.386	24.2644	35.6207	77.8181	61.4767	51.5276	1.04305	0.0272367	Uncharacterized protein
1490	TraesCS3A02G255500	24.9264	20.4332	12.2128	36.7867	52.5968	53.6166	1.04236	0.0221186	Uncharacterized protein
1491	TraesCS5A02G160100	130.864	57.4683	49.869	159.881	196.042	217.252	1.04213	0.0131428	Uncharacterized protein
1492	TraesCS7A02G293100	31.158	90.6722	96.6848	171.907	178.966	190.792	1.04213	0.0121925	Uncharacterized protein
1493	TraesCS7A02G394500	506.838	498.059	486.477	1032.15	1028.03	1060.49	1.04204	4.69e-14	Uncharacterized protein
1494	TraesCS4D02G019000	81.0109	109.828	83.4542	164.125	221.316	225.607	1.04199	0.000390516	Uncharacterized protein
1495	TraesCS3A02G055300	411.286	431.651	438.644	903.398	898.243	891.289	1.04196	3.63e-13	Uncharacterized protein
1496	TraesCS4A02G244600	27.0036	35.7581	35.6207	65.0842	80.6028	84.951	1.04172	0.0035925	Uncharacterized protein
1497	TraesCS4B02G295200	37.3897	97.0576	66.1527	210.816	150.96	130.908	1.04167	0.0115431	Lipoxygenase
1498	TraesCS5B02G055000	87.2425	70.239	77.3478	162.003	161.206	184.525	1.04079	4.95e-05	Non-specific serine/threonine protein kinase
1499	TraesCS5B02G348100	139.173	80.4556	93.6316	250.433	204.922	231.874	1.04014	0.000539797	Uncharacterized protein
1500	TraesCS3B02G135100	149.559	282.233	289.037	539.067	558.072	525.025	1.04003	0.000690136	Uncharacterized protein
1501	TraesCS6D02G031200	132.941	47.2517	70.2237	171.2	200.141	225.607	1.03897	0.0115026	Uncharacterized protein
1502	TraesCS7A02G033100	132.941	86.841	119.075	258.922	217.218	261.12	1.03853	0.000130849	Uncharacterized protein
1503	TraesCS2B02G120600	16.6176	6.38537	7.12414	19.8082	31.4214	35.5123	1.03838	0.0491536	ATP-dependent DNA helicase
1504	TraesCS3A02G276100	95.5513	62.5766	62.0818	167.663	167.353	144.834	1.03813	0.000527654	Phosphotransferase
1505	TraesCS2A02G267500	33.2352	53.6371	51.9045	104.701	105.877	107.93	1.03811	0.0011247	Uncharacterized protein
1506	TraesCS3D02G020200	781.028	598.947	685.953	1247.21	1548.53	1605.02	1.03769	8.54e-07	Eukaryotic translation initiation factor 3 subunit A
1507	TraesCS2A02G039200	78.9337	86.841	84.472	150.684	179.649	224.215	1.03734	0.000359856	Uncharacterized protein
1508	TraesCS6D02G177400	199.411	197.946	191.334	353.011	446.048	458.875	1.03731	1.99e-06	Uncharacterized protein
1509	TraesCS3A02G208200	128.787	246.475	247.309	454.175	490.448	456.786	1.03726	0.000789065	Uncharacterized protein
1510	TraesCS1D02G139000	47.7757	51.0829	68.1882	106.116	124.32	152.494	1.03716	0.00181186	DNA polymerase epsilon catalytic subunit
1511	TraesCS1D02G411700	469.448	268.185	290.054	660.039	792.367	808.427	1.03697	0.000417662	Uncharacterized protein
1512	TraesCS4A02G067400	390.514	210.717	224.919	578.684	588.81	662.2	1.03667	0.000788806	Uncharacterized protein
1513	TraesCS2D02G473700	267.959	120.045	124.164	409.606	338.805	440.77	1.0366	0.00624801	Uncharacterized protein
1514	TraesCS4D02G131600	81.0109	113.66	118.057	217.891	237.71	231.874	1.03606	3.96e-05	Uncharacterized protein
1515	TraesCS6D02G292700	540.073	509.552	441.697	1028.61	1069.01	1023.59	1.03595	3.51e-10	Uncharacterized protein
1516	TraesCS4B02G398200	596.157	646.199	700.201	1333.52	1357.27	1383.59	1.03579	4.08e-12	Alanine--tRNA ligase
1517	TraesCS6A02G078900	31.158	45.9746	24.4256	72.8661	82.652	82.1657	1.03509	0.00660706	Uncharacterized protein
1518	TraesCS7D02G364200	324.044	510.829	476.3	872.978	977.48	992.255	1.03499	2.16e-05	Uncharacterized protein
1519	TraesCS5D02G044700	74.7793	135.37	98.7202	212.939	221.999	258.335	1.03499	0.000676405	Uncharacterized protein
1520	TraesCS7A02G260200	27.0036	15.3249	7.12414	38.9091	40.3014	52.9203	1.03461	0.0390877	Uncharacterized protein
1521	TraesCS3A02G285900	282.5	196.669	182.174	446.393	463.808	508.313	1.03435	4.32e-05	Malic enzyme
1522	TraesCS6B02G174500	60.2389	49.8059	60.0463	98.3338	132.516	152.494	1.03421	0.00180317	Uncharacterized protein
1523	TraesCS4A02G294400	91.3969	137.924	148.589	322.591	253.421	265.298	1.03386	0.000302308	TaNPR4-A		√
1524	TraesCS4D02G292900	120.478	80.4556	54.9577	172.615	191.261	213.074	1.03316	0.00365578	Uncharacterized protein
1525	TraesCS5D02G346000	22.8492	12.7707	10.1773	39.6165	42.3506	32.727	1.03305	0.0287765	Uncharacterized protein
1526	TraesCS1B02G303200	83.0881	54.9142	59.0286	125.216	141.396	165.724	1.03259	0.000950555	Uncharacterized protein
1527	TraesCS5B02G365600	56.0845	31.9268	47.8335	89.1371	101.095	116.982	1.03224	0.00343521	Uncharacterized protein
1528	TraesCS6D02G303500	191.103	155.803	145.536	378.479	316.264	348.856	1.0322	5.05e-06	Uncharacterized protein
1529	TraesCS3D02G117900	101.783	273.294	277.841	500.866	523.235	529.203	1.03209	0.0082824	Uncharacterized protein
1530	TraesCS6A02G270100	116.323	85.5639	101.773	199.497	231.562	218.644	1.0317	3.15e-05	Uncharacterized protein
1531	TraesCS2A02G218200	51.9301	62.5766	53.9399	98.3338	128.418	154.583	1.03137	0.00194629	Uncharacterized protein
1532	TraesCS1A02G199000	45.6985	67.6849	67.1705	122.387	131.833	153.19	1.03136	0.000747874	Uncharacterized protein
1533	TraesCS1A02G085000	8.30881	20.4332	16.2838	33.957	36.203	52.9203	1.03128	0.0324624	Replication protein A subunit
1534	TraesCS2B02G259500	213.952	209.44	186.245	401.824	434.436	443.555	1.03118	4.26e-08	Uncharacterized protein
1535	TraesCS7B02G197700	371.819	552.973	483.424	1039.23	982.261	988.077	1.03115	1.77e-06	Uncharacterized protein
1536	TraesCS1A02G013200	20.772	35.7581	28.4966	81.3553	65.5752	57.7945	1.03089	0.0088791	Ankyrin repeat
1537	TraesCS5D02G562200	332.352	167.297	183.192	451.345	532.115	543.825	1.03065	0.00188544	Uncharacterized protein
1538	TraesCS1D02G450200	251.342	203.055	227.973	468.324	473.371	488.12	1.03044	2.76e-08	Modifier of transcription 1-D1;MOT1-D1;ortholog
1539	TraesCS3B02G230100	49.8529	140.478	145.536	261.752	281.427	269.476	1.03031	0.0107475	Uncharacterized protein
1540	TraesCS2D02G477800	99.7057	135.37	96.6848	262.459	232.928	224.911	1.02979	7.44e-05	Uncharacterized protein
1541	TraesCS6D02G214000	8.30881	11.4937	10.1773	19.1008	30.0553	37.6012	1.02871	0.0458346	Uncharacterized protein
1542	TraesCS2D02G399800	24.9264	49.8059	51.9045	110.36	90.8489	99.5737	1.02862	0.00532744	Uncharacterized protein;CAMPLR22A2D_LOCUS4027;ortholog
1543	TraesCS1D02G099600	425.827	343.533	419.307	719.464	838.816	968.58	1.02849	3.02e-06	Chromatin-remodeling complex ATPase
1544	TraesCS5D02G111500	70.6249	102.166	124.164	222.843	215.852	222.822	1.02815	0.00032224	Glutathione synthetase
1545	TraesCS2D02G279100	39.4669	102.166	79.3833	135.121	183.064	217.252	1.02762	0.0113348	Uncharacterized protein
1546	TraesCS1B02G472500	317.812	370.351	398.952	660.747	812.859	839.065	1.02746	1.04e-06	Uncharacterized protein
1547	TraesCS7B02G419000	147.481	180.067	201.511	418.096	395.5	329.359	1.02712	1.85e-05	Uncharacterized protein
1548	TraesCS2D02G209300	14.5404	12.7707	11.1951	29.0049	37.5691	31.3344	1.02696	0.0280862	Putative serine/threonine-protein kinase
1549	TraesCS1B02G118900	394.669	482.734	427.448	800.112	950.157	1007.57	1.02676	2.34e-07	Chromatin-remodeling complex ATPase
1550	TraesCS7A02G333800	31.158	43.4205	64.1173	95.5041	106.56	127.426	1.02661	0.00622636	Uncharacterized protein
1551	TraesCS7D02G278300	288.731	269.463	282.93	495.914	598.373	692.142	1.02655	3.2e-06	Fatty acyl-CoA reductase
1552	TraesCS4B02G188200	367.665	305.221	319.569	679.14	648.921	745.062	1.02653	1.83e-08	Uncharacterized protein
1553	TraesCS3A02G116000	211.875	169.851	153.678	355.841	375.691	394.813	1.02556	3.78e-06	Uncharacterized protein
1554	TraesCS5D02G098900	87.2425	85.5639	91.5961	171.907	189.895	206.111	1.02549	2.58e-05	Uncharacterized protein
1555	TraesCS3D02G270400	232.647	141.755	154.696	360.086	418.725	360.693	1.02547	0.00020779	Uncharacterized protein
1556	TraesCS4A02G176300	27.0036	26.8185	29.5143	96.9189	37.5691	80.7731	1.02538	0.0275043	GRAS transcription factor
1557	TraesCS6B02G247900	222.261	238.813	218.813	406.069	490.448	546.611	1.02483	2.94e-06	Uncharacterized protein
1558	TraesCS7B02G496900	20.772	15.3249	20.3547	46.6909	44.3999	43.8681	1.0238	0.0133545	Uncharacterized protein
1559	TraesCS6B02G215800	263.805	272.017	277.841	520.674	552.607	635.74	1.02357	5.23e-08	Uncharacterized protein
1560	TraesCS7A02G301900	261.728	383.122	369.438	666.406	719.961	786.841	1.02349	9.95e-06	DNA-directed RNA polymerase subunit
1561	TraesCS4D02G247500	201.489	251.583	276.824	522.796	507.525	521.543	1.02344	5.39e-07	Uncharacterized protein
1562	TraesCS1D02G448700	209.797	232.427	224.919	449.93	454.245	495.083	1.02319	1.17e-08	Uncharacterized protein
1563	TraesCS7B02G153100	878.657	650.03	606.57	1317.25	1528.04	1702.5	1.02286	1.74e-05	Peptidylprolyl isomerase
1564	TraesCS1B02G109000	20.772	62.5766	32.5675	84.1851	102.461	103.752	1.02282	0.0187615	Uncharacterized protein
1565	TraesCS7A02G280700	74.7793	107.274	92.6138	162.003	209.021	237.445	1.02076	0.000687692	Uncharacterized protein
1566	TraesCS6B02G069400	74.7793	109.828	105.844	191.008	228.147	216.555	1.02069	0.000135336	NLR (CC-NB-LRR)
1567	TraesCS6D02G155600	87.2425	97.0576	96.6848	174.737	202.19	229.785	1.02045	7.21e-05	Uncharacterized protein
1568	TraesCS7B02G089500	108.015	113.66	128.235	205.864	261.618	291.062	1.02026	0.000119026	Uncharacterized protein
1569	TraesCS6B02G222600	81.0109	94.5034	78.3656	198.79	168.719	177.561	1.01986	5.6e-05	Uncharacterized protein
1570	TraesCS7A02G078400	39.4669	43.4205	88.5429	138.658	142.08	129.515	1.01964	0.00932009	Uncharacterized protein
1571	TraesCS6A02G215500	378.051	521.046	543.47	1009.51	1054.67	993.648	1.01948	1.65e-06	Uncharacterized protein
1572	TraesCS1D02G412700	164.099	182.622	175.05	277.315	399.599	461.66	1.01929	0.000346609	Putative rRNA methyltransferase
1573	TraesCS6D02G260000	41.5441	51.0829	61.0641	101.871	127.052	116.982	1.019	0.0012173	Uncharacterized protein
1574	TraesCS4B02G028900	292.886	118.768	178.104	416.681	424.872	500.654	1.01894	0.00523101	Uncharacterized protein
1575	TraesCS4B02G237600	712.481	398.447	461.034	1117.75	1110.68	1167.73	1.01893	0.000262987	Uncharacterized protein
1576	TraesCS2D02G220900	328.198	338.424	335.852	1229.53	670.096	449.822	1.01887	0.00918875	Beta-amylase;BMY1;ortholog
1577	TraesCS5B02G454800	31.158	6.38537	17.3015	39.6165	54.646	56.4019	1.01871	0.0439956	Uncharacterized protein
1578	TraesCS2D02G068300	438.29	443.145	417.271	819.213	867.505	1020.11	1.01809	2.08e-08	Uncharacterized protein;CAMPLR22A2D_LOCUS566;ortholog
1579	TraesCS1B02G222600	209.797	159.634	152.66	379.186	406.429	319.611	1.01806	3.55e-05	Uncharacterized protein
1580	TraesCS3D02G326600	83.0881	108.551	104.827	173.322	218.584	261.12	1.01801	0.00054168	Uncharacterized protein
1581	TraesCS7A02G223500	118.401	143.032	130.27	319.054	279.378	240.927	1.01788	2.96e-05	Acyl-coenzyme A oxidase
1582	TraesCS2A02G141800	284.577	302.666	334.835	602.029	612.035	722.78	1.01779	1.45e-07	Uncharacterized protein
1583	TraesCS2D02G350400	74.7793	89.3951	99.738	208.694	172.135	192.88	1.0175	9.36e-05	Uncharacterized protein;CAMPLR22A2D_LOCUS3517;ortholog
1584	TraesCS5D02G555100	45.6985	48.5288	43.7626	83.4776	102.461	122.552	1.0171	0.0022968	Uncharacterized protein
1585	TraesCS1D02G289900	62.3161	44.6976	45.798	116.02	103.827	110.018	1.01699	0.00084199	Uncharacterized protein
1586	TraesCS7B02G302900	33.2352	37.0351	48.8513	92.6743	89.4828	88.4326	1.01674	0.00204845	Uncharacterized protein
1587	TraesCS1A02G190700	147.481	137.924	99.738	323.299	259.568	245.104	1.01661	0.000286252	Uncharacterized protein
1588	TraesCS3B02G194300	12.4632	42.1434	46.8158	75.6958	85.3843	103.752	1.01542	0.0270006	Uncharacterized protein
1589	TraesCS4A02G083900	286.654	542.756	578.073	1250.75	1181.04	772.915	1.01502	0.00431307	Uncharacterized protein
1590	TraesCS4D02G209900	373.897	286.064	363.331	613.348	722.693	828.62	1.01477	1.26e-05	Uncharacterized protein
1591	TraesCS2D02G132100	103.86	107.274	129.252	207.279	250.688	276.439	1.01452	9.28e-05	Condensin complex subunit 1;CAMPLR22A2D_LOCUS1161;ortholog
1592	TraesCS6A02G192800	415.441	505.721	520.062	1100.07	1001.39	917.053	1.01444	1.17e-07	Uncharacterized protein
1593	TraesCS6B02G134200	108.015	44.6976	73.2769	153.514	176.233	181.739	1.01424	0.00617484	Uncharacterized protein
1594	TraesCS7B02G166600	70.6249	93.2264	108.898	183.226	221.316	193.577	1.01302	0.000278823	Ankyrin repeat
1595	TraesCS3B02G224700	191.103	136.647	116.022	320.469	321.728	299.417	1.01296	0.000158317	Uncharacterized protein
1596	TraesCS2A02G403300	49.8529	65.1308	48.8513	110.36	117.489	131.604	1.01284	0.000792724	Uncharacterized protein
1597	TraesCS1B02G109800	76.8565	143.032	151.642	278.73	258.885	293.847	1.0127	0.00138899	Uncharacterized protein
1598	TraesCS6B02G440000	58.1617	76.6244	62.0818	123.094	155.741	151.798	1.01266	0.000528803	Uncharacterized protein
1599	TraesCS2A02G125500	124.632	65.1308	59.0286	149.977	179.649	245.801	1.01226	0.0104642	Uncharacterized protein
1600	TraesCS2B02G052300	49.8529	67.6849	66.1527	123.094	134.566	146.227	1.0115	0.000431783	Uncharacterized protein
1601	TraesCS6B02G339400	492.297	610.441	568.914	1063.28	1198.8	1213.68	1.01146	1.25e-08	Uncharacterized protein
1602	TraesCS5B02G305100	20.772	25.5415	18.3192	53.0578	40.3014	62.6687	1.01139	0.0170873	Formin-like protein
1603	TraesCS1A02G424100	51.9301	15.3249	27.4788	76.4032	86.0674	69.6319	1.01073	0.0261718	Uncharacterized protein
1604	TraesCS6A02G265800	89.3197	84.2869	79.3833	204.449	183.747	152.494	1.01015	0.000175116	Uncharacterized protein
1605	TraesCS2D02G007100	280.422	351.195	289.037	653.672	614.084	648.97	1.00996	6.11e-08	Histone-lysine N-methyltransferase;CAMPLR22A2D_LOCUS73;ortholog
1606	TraesCS6D02G135500	85.1653	88.1181	89.5606	180.397	196.042	180.347	1.00971	1.59e-05	Two-component response regulator
1607	TraesCS3A02G218000	20.772	29.3727	52.9222	137.243	94.9474	50.8313	1.0096	0.0395268	Uncharacterized protein
1608	TraesCS1B02G213700	43.6213	134.093	143.501	251.848	253.421	278.528	1.00826	0.0169891	Uncharacterized protein
1609	TraesCS3D02G215900	172.408	103.443	148.589	276.608	289.624	344.678	1.00746	0.000404804	Uncharacterized protein
1610	TraesCS3B02G543900	35.3124	81.7327	54.9577	132.291	125.003	139.96	1.00743	0.00554624	Uncharacterized protein;TRAES_3BF069600290CFD_c1;ortholog
1611	TraesCS7D02G367900	37.3897	79.1786	61.0641	142.195	140.713	122.552	1.00697	0.00361851	Uncharacterized protein
1612	TraesCS5B02G130600	45.6985	56.1912	58.0109	100.456	130.467	122.552	1.00677	0.00103564	Uncharacterized protein
1613	TraesCS4B02G196100	54.0073	31.9268	37.6562	69.3289	94.9474	119.767	1.00669	0.0106635	Uncharacterized protein
1614	TraesCS2A02G199400	76.8565	95.7805	88.5429	184.641	172.135	201.933	1.00663	5.5e-05	Uncharacterized protein
1615	TraesCS7A02G039400	29.0808	65.1308	49.869	142.195	105.877	94.0031	1.0066	0.0105004	NLR (CC-NB)
1616	TraesCS3B02G257500	74.7793	81.7327	61.0641	188.178	182.381	114.196	1.00613	0.00329805	Uncharacterized protein;TRAES_3BF113600010CFD_c1;ortholog
1617	TraesCS3D02G259800	68.5477	100.889	87.5252	147.147	193.993	229.089	1.00599	0.00158043	Uncharacterized protein
1618	TraesCS4D02G094700	64.3933	48.5288	50.8867	99.7487	124.32	130.212	1.00579	0.00124294	DNA polymerase
1619	TraesCS3B02G060400	31.158	11.4937	17.3015	53.7652	47.8152	43.8681	1.00566	0.0269942	Reticulon-like protein;TRAES_3BF052000030CFD_c1;ortholog
1620	TraesCS4D02G239000	62.3161	52.36	71.2414	110.36	140.03	160.153	1.00563	0.00167915	Uncharacterized protein
1621	TraesCS2D02G198300	62.3161	102.166	99.738	209.401	184.43	186.614	1.00536	0.000493574	Uncharacterized protein
1622	TraesCS2B02G137100	166.176	249.029	218.813	441.441	415.993	490.209	1.0047	2.54e-05	Uncharacterized protein
1623	TraesCS4D02G101500	147.481	116.214	107.88	258.922	240.442	275.742	1.00449	2.87e-05	Uncharacterized protein
1624	TraesCS3A02G184800	78.9337	99.6117	100.756	140.78	228.147	259.031	1.00385	0.0035174	DNA gyrase subunit B
1625	TraesCS5D02G392500	6.23161	21.7103	17.3015	46.6909	28.6891	54.3129	1.0033	0.0462332	Uncharacterized protein
1626	TraesCS1A02G235000	16.6176	35.7581	26.4611	72.1586	50.5475	70.3283	1.00317	0.0168776	Uncharacterized protein
1627	TraesCS3B02G278600	18.6948	16.602	6.10641	27.5901	38.2522	47.3497	1.00299	0.0472391	Uncharacterized protein
1628	TraesCS5A02G116100	228.492	218.38	211.689	459.834	461.759	430.325	1.00208	1.12e-08	Uncharacterized protein
1629	TraesCS3B02G450600	14.5404	49.8059	42.7448	71.4512	94.2643	108.626	1.00207	0.026641	Uncharacterized protein
1630	TraesCS7A02G257000	267.959	251.583	242.221	495.914	487.715	589.086	1.00133	2.69e-07	Uncharacterized protein
1631	TraesCS3D02G279600	74.7793	49.8059	54.9577	120.972	135.932	125.337	1.00123	0.000781823	Glycosyltransferase
1632	TraesCS2D02G129600	110.092	128.984	120.093	218.598	263.667	277.135	1.00101	2.89e-05	Ubiquitin carboxyl-terminal hydrolase;CAMPLR22A2D_LOCUS1139;ortholog
1633	TraesCS1A02G133500	290.808	524.877	592.321	1121.29	1017.1	953.958	1.00091	0.00142936	Uncharacterized protein
1634	TraesCS2D02G443300	60.2389	54.9142	41.7271	101.871	122.953	112.804	1.00065	0.00136441	Uncharacterized protein;CAMPLR22A2D_LOCUS4434;ortholog
1635	TraesCS4D02G363900	830.881	637.26	691.042	1421.95	1514.38	1496.39	1.0006	2.13e-08	Uncharacterized protein
1636	TraesCS2A02G135600	180.717	209.44	207.618	411.729	409.845	417.792	1.00054	4.45e-08	Uncharacterized protein
1637	TraesCS2A02G333200	43.6213	63.8537	73.2769	99.7487	137.981	183.132	1.00033	0.00854277	Uncharacterized protein
1638	TraesCS6D02G246700	118.401	76.6244	63.0995	164.833	187.162	207.503	1.00004	0.00238393	Uncharacterized protein
*Genes are listed in the order of their expression fold change (NHP-treated versus water treated).
Log2FoldChange: Log2 transformed fold change of NHP-treated versus water-treated.
