# Supplementary material for: Transcriptomic Analysis of Wheat Seedling Responses to the Systemic Acquired Resistance Inducer N-Hydroxypipecolic Acid
Source: Front Microbiol. 2021 Feb 11;12:621336. doi: 10.3389/fmicb.2021.621336 (PMC7905219; doi:10.3389/fmicb.2021.621336)
Supplement: Supplementary Table 3 — Expression data of the genes of interest. [file Table_3.XLSX]

## Sheet: SupTable3-normlizeddata
	Supplementary table 3. Expression data of the genes of interest.
					Normalized Read Counts
					Water-treated			NHP-treated
Geneid	Class.No.	Class	SubClass	Gene ID	Rep 1	Rep 2	Rep 3	Rep 1	Rep 2	Rep 3	log2FC	Padj
	1	PR genes	PR1-like	TraesCS2A02G476800	2.0772	0	0	18.3934	27.323	18.1043	4.65363	0.000973112
	1	PR genes	PR1-like	TraesCS2D02G317800	137.095	150.695	132.305	117.435	85.3843	88.4326	-0.413653	0.135386
	1	PR genes	PR1-like	TraesCS3A02G291000	8.30881	31.9268	46.8158	24.7603	18.443	29.9417	-0.0780642	0.813976
	1	PR genes	PR1-like	TraesCS3D02G290800	8.30881	30.6498	20.3547	26.8826	16.3938	11.1411	-0.0390482	0.911185
	1	PR genes	PR1-like	TraesCS4A02G116400	49.8529	81.7327	64.1173	126.631	76.5044	84.2547	0.332575	0.313966
	1	PR genes	PR1-like	TraesCS4A02G251300	54.0073	26.8185	27.4788	20.5157	18.443	38.2976	-0.162843	0.617927
TraesCS4B02G063600	1	PR genes	PR1-like	TraesCS4B02G063600	116.323	71.5161	79.3833	48.1057	52.5968	69.6319	-0.43	0.191331
	1	PR genes	PR1-like	TraesCS4D02G062500	157.867	63.8537	65.135	42.4462	59.4275	73.8099	-0.32353	0.334964
	1	PR genes	PR1-like	TraesCS4D02G189200	20.772	99.6117	72.2591	103.286	88.7997	57.7945	0.120663	0.723622
TraesCS5D02G259800	1	PR genes	PR1-like	TraesCS5D02G259800LC	24.9264	35.7581	37.6562	43.1537	51.9137	55.0092	0.36	0.283439
TraesCS6B02G188000	2	PR genes	PR2-like	TraesCS6B02G188000	0	25.5415	25.4434	25.4677	28.0061	13.9264	0.05	0.841602
TraesCS7B02G279900	2	PR genes	PR2-like	TraesCS7B02G279900	153.713	274.571	230.008	400.41	209.021	165.724	0.11	0.762108
TraesCS2A02G033600	3	PR genes	PR3-like	TraesCS2A02G033600	3265.36	3019	3118.34	2272.29	1984.33	1500.57	-0.63	0.00507277
TraesCS3D02G260300	3	PR genes	PR3-like	TraesCS3D02G260300	91.3969	74.0703	64.1173	156.344	54.646	68.2393	0.12	0.742706
TraesCS2A02G551000	4	PR genes	PR4-like	TraesCS2A02G551000	218.106	178.79	217.795	109.653	113.39	87.7362	-0.89	0.000430063
TraesCS2D02G552100	4	PR genes	PR4-like	TraesCS2D02G552100	182.794	399.724	317.533	205.157	172.135	130.908	-0.6	0.0792722
TraesCS3A02G517100	4	PR genes	PR4-like	TraesCS3A02G517100	307.426	275.848	249.345	340.985	181.698	247.89	-0.07	0.852695
TraesCS3D02G524700	4	PR genes	PR4-like	TraesCS3D02G524700	68.5477	85.5639	113.986	186.056	49.1814	79.3804	0.08	0.83102
	5	PR genes	PR5-like	TraesCS2A02G290300	240.956	194.115	178.104	159.881	166.67	155.279	-0.267282	0.293834
	5	PR genes	PR5-like	TraesCS2B02G306800	191.103	333.316	306.338	169.078	193.31	171.991	-0.511051	0.077123
	5	PR genes	PR5-like	TraesCS2D02G288200	284.577	231.15	245.274	277.315	269.815	252.764	0.064974	0.825493
	5	PR genes	PR5-like	TraesCS3A02G357800	31.158	25.5415	42.7448	16.9785	26.6399	28.5491	-0.207721	0.536306
	5	PR genes	PR5-like	TraesCS3B02G390500	43.6213	22.9873	30.532	14.8562	16.3938	23.6749	-0.385002	0.262998
	5	PR genes	PR5-like	TraesCS3D02G351700	10.386	29.3727	18.3192	14.1487	17.7599	18.8006	-0.0720983	0.838354
	5	PR genes	PR5-like	TraesCS4A02G177300	14.5404	14.0478	22.3902	4.95206	16.3938	4.87424	-0.222737	0.410094
	5	PR genes	PR5-like	TraesCS4B02G140500	60.2389	26.8185	19.337	7.07437	5.4646	10.4448	-1.73737	0.00743512
	5	PR genes	PR5-like	TraesCS4D02G135200	24.9264	19.1561	17.3015	7.07437	8.1969	14.6227	-0.398983	0.235775
	5	PR genes	PR5-like	TraesCS5A02G328500	0	44.6976	23.4079	16.2711	14.3446	7.65951	-0.102642	0.638818
	5	PR genes	PR5-like	TraesCS5B02G358300	4.15441	16.602	24.4256	26.1752	17.0769	9.05215	0.0331148	0.922682
	5	PR genes	PR5-like	TraesCS5D02G334400	22.8492	12.7707	17.3015	4.24462	7.51382	6.26687	-0.82777	0.0802742
	5	PR genes	PR5-like	TraesCS6A02G129400	64.3933	7.66244	5.08867	16.9785	22.5415	13.9264	-0.0664431	0.78817
	5	PR genes	PR5-like	TraesCS6B02G157700	8.30881	20.4332	12.2128	35.3719	47.1322	35.5123	1.1427	0.020921
	5	PR genes	PR5-like	TraesCS6D02G118700	0	2.55415	2.03547	28.2975	23.2245	28.5491	3.52262	0.000282785
	5	PR genes	PR5-like	TraesCS7A02G253800	16.6176	7.66244	13.2305	14.1487	10.2461	9.74847	-0.028378	0.937374
	5	PR genes	PR5-like	TraesCS7D02G252400	0	24.2644	43.7626	19.1008	19.1261	21.5859	-0.0295198	0.915326
TraesCS3B02G063400	6	PR genes	PR14-like	TraesCS3B02G063400	22.8492	33.2039	13.2305	47.3983	28.6891	4.87424	0.04	0.894965
TraesCS3B02G063500	6	PR genes	PR14-like	TraesCS3B02G063500	342.738	593.839	623.871	892.786	235.661	103.055	-0.08	0.788893
TraesCS3B02G063600	6	PR genes	PR14-like	TraesCS3B02G063600	6.23161	8.93951	14.2483	11.319	22.5415	14.6227	0.18	0.545463
TraesCS3B02G063700	6	PR genes	PR14-like	TraesCS3B02G063700	8.30881	21.7103	20.3547	18.3934	11.6123	11.8374	-0.09	0.787524
TraesCS3A02G298800	7	NPR-like	TaNPR3-A	TraesCS3A02G298800	270.036	247.752	235.097	366.453	224.732	275.742	0.15	0.64385
TraesCS3A02G489000	7	NPR-like	TaNPR5-A	TraesCS3A02G489000	238.878	134.093	134.341	94.7966	129.101	138.568	-0.29	0.361481
TraesCS3B02G337700	7	NPR-like	TaNPR3-B	TraesCS3B02G337700	147.481	192.838	161.82	287.22	169.403	201.933	0.27	0.38847
TraesCS3B02G537400	7	NPR-like	TaNPR5-B	TraesCS3B02G537400	274.191	205.609	183.192	180.397	223.365	204.022	-0.08	0.809544
TraesCS3D02G302900	7	NPR-like	TaNPR3-D	TraesCS3D02G302900	288.731	141.755	189.299	247.603	151.643	185.221	-0.04	0.919804
TraesCS3D02G484100	7	NPR-like	TaNPR5-D	TraesCS3D02G484100	415.441	122.599	160.802	128.754	168.719	176.169	-0.24	0.467289
TraesCS4A02G294400	7	NPR-like	TaNPR4-A	TraesCS4A02G294400	91.3969	137.924	148.589	322.591	253.421	265.298	1.03	0.000302308
TraesCS4B02G018900	7	NPR-like	TaNPR4-B	TraesCS4B02G018900	0	74.0703	61.0641	155.636	99.0458	94.6994	0.22	0.325751
TraesCS4D02G017500	7	NPR-like	TaNPR4-D	TraesCS4D02G017500	230.57	329.485	361.296	374.234	280.744	301.506	0.03	0.934289
TraesCS5A02G134700	7	NPR-like	TaNPR6-A	TraesCS5A02G134700	176.562	77.9015	74.2946	140.78	161.206	129.515	0.21	0.526689
TraesCS5B02G133700	7	NPR-like	TaNPR6-B	TraesCS5B02G133700	122.555	45.9746	56.9931	103.286	107.926	103.055	0.26	0.437898
TraesCS5D02G139600	7	NPR-like	TaNPR6-D	TraesCS5D02G139600	108.015	71.5161	50.8867	77.1107	94.2643	80.0767	0.08	0.827249
TraesCS1D02G213900	8	NHP biosynthesis enzymes	FMO-like	TraesCS1D02G213900	170.331	103.443	116.022	119.557	112.707	113.5	-0.1	0.764284
TraesCS2A02G071500	8	NHP biosynthesis enzymes	FMO-like	TraesCS2A02G071500	126.709	52.36	52.9222	89.8446	47.8152	99.5737	0.02	0.96179
TraesCS2A02G071600	8	NHP biosynthesis enzymes	FMO-like	TraesCS2A02G071600	4.15441	72.7932	78.3656	49.5206	42.3506	13.9264	-0.09	0.724202
TraesCS2D02G070400	8	NHP biosynthesis enzymes	FMO-like	TraesCS2D02G070400	8.30881	80.4556	93.6316	80.6479	71.7228	57.0982	0.04	0.900698
TraesCS3A02G010900	8	NHP biosynthesis enzymes	FMO-like	TraesCS3A02G010900	14.5404	39.5893	88.5429	64.3768	58.0614	36.9049	0.04	0.922429
TraesCS3D02G000800	8	NHP biosynthesis enzymes	FMO-like	TraesCS3D02G000800	126.709	153.249	135.359	111.775	132.516	76.5951	-0.25	0.423885
TraesCS4A02G313200	8	NHP biosynthesis enzymes	FMO-like	TraesCS4A02G313200	27.0036	21.7103	25.4434	9.19669	18.443	10.4448	-0.43	0.219495
TraesCS4B02G366800	8	NHP biosynthesis enzymes	FMO-like	TraesCS4B02G366800	27.0036	25.5415	18.3192	13.4413	9.56305	6.96319	-0.67	0.108466
TraesCS4B02G370200	8	NHP biosynthesis enzymes	FMO-like	TraesCS4B02G370200	68.5477	81.7327	74.2946	43.1537	43.7168	52.9203	-0.53	0.0818545
TraesCS4D02G269000	8	NHP biosynthesis enzymes	FMO-like	TraesCS4D02G269000	62.3161	99.6117	86.5074	101.164	94.9474	69.6319	0.05	0.902269
TraesCS4D02G361000	8	NHP biosynthesis enzymes	FMO-like	TraesCS4D02G361000	64.3933	30.6498	26.4611	16.9785	14.3446	24.3712	-0.57	0.142283
TraesCS5A02G348100	8	NHP biosynthesis enzymes	FMO-like	TraesCS5A02G348100	97.6285	117.491	129.252	118.849	113.39	98.8774	-0.05	0.891279
TraesCS5A02G348400	8	NHP biosynthesis enzymes	FMO-like	TraesCS5A02G348400	37.3897	7.66244	28.4966	35.3719	25.2738	21.5859	0.05	0.887971
TraesCS5A02G349300	8	NHP biosynthesis enzymes	FMO-like	TraesCS5A02G349300	124.632	35.7581	31.5498	27.5901	34.1537	59.1872	-0.18	0.542767
TraesCS5B02G194300	8	NHP biosynthesis enzymes	FMO-like	TraesCS5B02G194300	12.4632	15.3249	20.3547	35.3719	32.1045	21.5859	0.41	0.243603
TraesCS5B02G349200	8	NHP biosynthesis enzymes	FMO-like	TraesCS5B02G349200	16.6176	53.6371	29.5143	53.0578	49.1814	38.2976	0.19	0.571813
TraesCS5D02G354600	8	NHP biosynthesis enzymes	FMO-like	TraesCS5D02G354600	35.3124	72.7932	60.0463	99.0412	108.609	94.0031	0.62	0.0667492
TraesCS6A02G150700	8	NHP biosynthesis enzymes	FMO-like	TraesCS6A02G150700	35.3124	11.4937	11.1951	15.5636	17.0769	11.8374	-0.08	0.799038
TraesCS6B02G178800	8	NHP biosynthesis enzymes	FMO-like	TraesCS6B02G178800	39.4669	113.66	131.288	97.6264	79.9197	62.6687	-0.11	0.76795
TraesCS6D02G139800	8	NHP biosynthesis enzymes	FMO-like	TraesCS6D02G139800	72.7021	61.2995	49.869	33.957	35.5199	48.046	-0.41	0.214874
TraesCS7A02G552000	8	NHP biosynthesis enzymes	FMO-like	TraesCS7A02G552000	0	53.6371	46.8158	42.4462	47.8152	44.5644	0.06	0.821451
TraesCS7D02G060000	8	NHP biosynthesis enzymes	FMO-like	TraesCS7D02G060000	37.3897	76.6244	71.2414	43.1537	32.1045	16.0153	-0.56	0.146345
TraesCS1B02G115200	9	NHP biosynthesis enzymes	ALD1-like	TraesCS1B02G115200	16.6176	15.3249	18.3192	13.4413	21.1753	13.2301	-0.02	0.950512
TraesCS3A02G310300	9	NHP biosynthesis enzymes	ALD1-like	TraesCS3A02G310300	0	21.7103	37.6562	13.4413	15.0276	14.6227	-0.07	0.787962
TraesCS4A02G043800	9	NHP biosynthesis enzymes	ALD1-like	TraesCS4A02G043800	0	21.7103	34.603	76.4032	10.9292	6.26687	0.06	0.75968
TraesCS4A02G116000	9	NHP biosynthesis enzymes	ALD1-like	TraesCS4A02G116000	407.132	344.81	313.462	779.596	813.542	875.97	1.18	4.76e-10
TraesCS4B02G188200	9	NHP biosynthesis enzymes	ALD1-like	TraesCS4B02G188200	367.665	305.221	319.569	679.14	648.921	745.062	1.03	1.83e-08
TraesCS4B02G264400	9	NHP biosynthesis enzymes	ALD1-like	TraesCS4B02G264400	60.2389	14.0478	14.2483	21.2231	34.1537	34.816	0.02	0.961593
TraesCS4B02G264500	9	NHP biosynthesis enzymes	ALD1-like	TraesCS4B02G264500	6.23161	26.8185	40.7094	70.7437	14.3446	10.4448	0.05	0.848968
TraesCS4D02G189600	9	NHP biosynthesis enzymes	ALD1-like	TraesCS4D02G189600	193.18	182.622	151.642	486.717	519.82	516.669	1.5	2.18e-14
TraesCS4D02G264500	9	NHP biosynthesis enzymes	ALD1-like	TraesCS4D02G264500	0	42.1434	49.869	45.276	16.3938	2.08896	-0.04	0.83095
TraesCS5A02G236100	9	NHP biosynthesis enzymes	ALD1-like	TraesCS5A02G236100	405.055	366.52	424.395	465.494	457.66	490.209	0.21	0.305811
TraesCS5B02G234400	9	NHP biosynthesis enzymes	ALD1-like	TraesCS5B02G234400	384.283	351.195	340.941	411.021	407.796	436.592	0.2	0.338929
TraesCS5D02G243100	9	NHP biosynthesis enzymes	ALD1-like	TraesCS5D02G243100	402.977	315.437	261.558	330.373	344.27	300.114	0	0.997717
TraesCS1A02G184900	10	NHP biosynthesis enzymes	SARD4-like	TraesCS1A02G184900	33.2352	79.1786	65.135	74.9884	53.9629	48.046	-0.01	0.978174
TraesCS1B02G192900	10	NHP biosynthesis enzymes	SARD4-like	TraesCS1B02G192900	56.0845	146.863	93.6316	113.19	86.0674	68.9356	-0.07	0.851947
TraesCS1D02G191900	10	NHP biosynthesis enzymes	SARD4-like	TraesCS1D02G191900	81.0109	98.3347	105.844	117.435	89.4828	76.5951	-0.01	0.977315
	Log2FC: Log2 transformed fold change of NHP-treated versus water-treated.
	Padj: FDR-adjusted p-value following the Benjamini and Hochberg false-discovery rate procedure
