# Supplementary material for: Transcriptomic Analysis of Wheat Seedling Responses to the Systemic Acquired Resistance Inducer N-Hydroxypipecolic Acid
Source: Front Microbiol. 2021 Feb 11;12:621336. doi: 10.3389/fmicb.2021.621336 (PMC7905219; doi:10.3389/fmicb.2021.621336)
Supplement: Supplementary Table 5 — Detailed expression data of wheat genes encoding putative callose synthases. [file Table_5.XLSX]

## Sheet: Sheet1
Supplementary table 5. Detailed expression data of the 34 wheat genes encoding putative callose synthase
	Normalized Read Counts
	Water-treated			NHP-treated
Gene ID	Rep 1	Rep 2	Rep 3	Rep 1	Rep 2	Rep 3	log2FoldChange	padj	DEG (padj<0.05)	NHP-reregulated
TraesCS2A02G586600	0	16.602	22.3902	63.6694	65.5752	81.4694	1.9394	0.00468976	DEG	Up
TraesCS3D02G246000	51.9301	34.481	44.7803	141.487	159.839	185.221	1.82318	9.22036e-09	DEG	Up
TraesCS3A02G292700	39.4669	47.2517	55.9754	153.514	191.261	169.902	1.74845	4.06256e-09	DEG	Up
TraesCS7D02G026700	162.022	254.138	170.979	590.003	586.761	691.445	1.6001	8.61153e-10	DEG	Up
TraesCS6A02G420100	249.264	323.1	303.285	741.394	775.973	749.936	1.32745	3.10829e-13	DEG	Up
TraesCS4D02G346600	199.411	388.23	379.615	816.383	888.68	878.755	1.30612	2.04091e-05	DEG	Up
TraesCS4B02G351900	367.665	443.145	389.792	880.052	1007.54	1125.95	1.2811	7.92479e-11	DEG	Up
TraesCS3B02G327500	56.0845	52.36	64.1173	118.849	151.643	178.954	1.26012	8.4467e-05	DEG	Up
TraesCS6D02G405600	240.956	383.122	347.047	807.894	751.382	799.375	1.2062	4.12394e-07	DEG	Up
TraesCS7A02G555700	465.293	469.963	440.679	817.798	1021.2	1274.96	1.10896	3.90226e-06	DEG	Up
TraesCS5A02G520600	263.805	432.928	481.388	788.085	927.615	946.994	1.06553	0.000225884	DEG	Up
TraesCS3D02G292500	68.5477	54.9142	53.9399	131.583	111.341	151.101	1.05031	0.000593747	DEG	Up
TraesCS3B02G230100	49.8529	140.478	145.536	261.752	281.427	269.476	1.03031	0.0107475	DEG	Up
TraesCS4A02G459300	619.006	513.384	549.577	1051.25	1150.3	1222.04	0.990006	1.18525e-08	DEG
TraesCS3A02G245500	153.713	79.1786	66.1527	200.912	215.852	247.89	0.976753	0.00942224	DEG
TraesCS7A02G030500	195.257	231.15	237.132	402.532	470.638	486.031	0.970216	3.14131e-06	DEG
TraesCS4D02G317900	99.7057	145.586	133.323	302.783	256.153	186.614	0.82709	0.00792514	DEG
TraesCS7B02G480300	332.352	339.702	363.331	527.748	592.226	767.344	0.786783	0.000820696	DEG
TraesCS7D02G554900	417.518	280.956	244.256	454.882	588.81	708.853	0.754325	0.0155786	DEG
TraesCS6D02G144200	37.3897	67.6849	64.1173	101.871	109.292	114.196	0.750284	0.0212517	DEG
TraesCS5D02G111000	74.7793	47.2517	49.869	86.3074	112.707	118.374	0.730507	0.0291999	DEG
TraesCS3D02G201500	54.0073	85.5639	66.1527	120.972	120.904	130.908	0.709947	0.0161104	DEG
TraesCS3A02G202000	203.566	305.221	292.09	377.772	419.408	482.549	0.566316	0.0290866	DEG
TraesCS6B02G468200	434.135	627.043	661.527	848.218	852.477	948.387	0.52935	0.0288002	DEG
TraesCS5A02G490800	58.1617	204.332	174.033	336.74	274.596	265.298	0.656546	0.0932471	NA
TraesCS4B02G321300	122.555	182.622	156.731	287.927	278.011	191.488	0.562961	0.0583844	NA
TraesCS3B02G229700	78.9337	151.972	109.915	162.003	212.436	188.703	0.540928	0.0871714	NA
TraesCS3B02G274100	186.948	72.7932	49.869	161.296	179.649	232.571	0.461039	0.200807	NA
TraesCS6B02G001900	41.5441	70.239	65.135	79.9404	88.1166	101.663	0.4084	0.198442	NA
TraesCS6B02G182300	24.9264	105.997	100.756	133.706	125.003	158.761	0.402576	0.251111	NA
TraesCS6A02G154400	66.4705	128.984	127.217	127.339	142.763	141.353	0.209331	0.521583	NA
TraesCS2D02G600000	0	49.8059	67.1705	210.109	241.125	247.89	0.178683	0.179863	NA
TraesCS6B02G002100	6.23161	61.2995	47.8335	33.2496	49.1814	59.1872	0.0650268	0.84306	NA
TraesCS3A02G197600	74.7793	559.358	454.927	194.545	180.332	205.414	-0.323651	0.308382	NA
