# Supplementary material for: Transcriptomic Analysis of Wheat Seedling Responses to the Systemic Acquired Resistance Inducer N-Hydroxypipecolic Acid
Source: Front Microbiol. 2021 Feb 11;12:621336. doi: 10.3389/fmicb.2021.621336 (PMC7905219; doi:10.3389/fmicb.2021.621336)
Supplement: Supplementary Table 6 — Detailed information of GO terms that were overrepresented among the downregulated genes. [file Table_6.XLSX]

## Sheet: SupTable6
Supplementary table 6. Detailed information of GO terms that were over represented among downregulated genes.
	GO ID	Description	GeneRatio	BgRatio	pvalue	p.adjust	qvalue	Gene Count	IDs of wheat genes in this GO term
1	GO:0015035	protein disulfide oxidoreductase activity	19/732	260/76173	1.39023e-11	5.19946e-09	3.98045e-09	19	TraesCS2D02G541900/TraesCS2A02G128800/TraesCS1D02G404800/TraesCS1A02G396900/TraesCS2D02G559200/TraesCS7A02G493400/TraesCS2A02G540200/TraesCS2D02G131300/TraesCS2B02G389500/TraesCS5D02G542400/TraesCS2A02G372500/TraesCS5B02G545100/TraesCS2B02G381600/TraesCS7D02G480900/TraesCS5A02G448200/TraesCS2A02G363600/TraesCS1B02G339000/TraesCS7D02G289300/TraesCS2D02G368700
2	GO:0005743	mitochondrial inner membrane	13/732	116/76173	1.19268e-10	2.23031e-08	1.70741e-08	13	TraesCS5B02G525500/TraesCS5B02G094200/TraesCS4A02G480900/TraesCS3B02G326400/TraesCS4A02G209400/TraesCS2B02G368100/TraesCS7A02G016000/TraesCS1D02G249900/TraesCS5D02G100600/TraesCS4A02G347700/TraesCS5A02G088200/TraesCS5B02G411700/TraesCS1B02G089800
3	GO:0005783	endoplasmic reticulum	20/732	397/76173	2.87252e-09	3.58107e-07	2.74149e-07	20	TraesCS3D02G076200/TraesCS4A02G456100/TraesCS2D02G161400/TraesCS7A02G493400/TraesCS2A02G555600/TraesCS5B02G388300/TraesCS1D02G303800/TraesCS4B02G145200/TraesCS5B02G274500/TraesCS7A02G410200/TraesCS1A02G304300/TraesCS3B02G247000/TraesCS7D02G480900/TraesCSU02G055100/TraesCS3A02G076200/TraesCS5D02G436900/TraesCS2D02G117900/TraesCS1B02G403700/TraesCS4A02G144000/TraesCS1A02G252000
4	GO:0022900	electron transport chain	13/732	179/76173	2.48453e-08	2.32304e-06	1.7784e-06	13	TraesCS2B02G215200/TraesCS6A02G198900/TraesCS7A02G493400/TraesCS2D02G196100/TraesCS6D02G180900/TraesCS2D02G131300/TraesCS5B02G298800/TraesCS5D02G306200/TraesCS2B02G381600/TraesCS7D02G480900/TraesCS7D02G289300/TraesCS2A02G191500/TraesCS7B02G226100
5	GO:0009735	response to cytokinin	8/732	56/76173	6.62411e-08	4.95483e-06	3.79317e-06	8	TraesCS1B02G380900/TraesCS1D02G368800/TraesCS2B02G389500/TraesCS5B02G298800/TraesCS5D02G306200/TraesCS3B02G470400/TraesCS2D02G368700/TraesCS2D02G439300
6	GO:0045454	cell redox homeostasis	18/732	405/76173	1.16015e-07	7.03375e-06	5.38469e-06	18	TraesCS2A02G128800/TraesCS1D02G404800/TraesCS1A02G396900/TraesCS2D02G559200/TraesCS7A02G493400/TraesCS6B02G423000/TraesCS2D02G131300/TraesCS2B02G389500/TraesCS5D02G542400/TraesCS2A02G372500/TraesCS5B02G545100/TraesCS2B02G381600/TraesCS7D02G480900/TraesCS5A02G448200/TraesCS2A02G363600/TraesCS1B02G339000/TraesCS7D02G289300/TraesCS2D02G368700
7	GO:0005747	mitochondrial respiratory chain complex I	8/732	61/76173	1.31648e-07	7.03375e-06	5.38469e-06	8	TraesCS3A02G413800/TraesCS3D02G408200/TraesCS5B02G191500/TraesCS2B02G251800/TraesCS7D02G277200/TraesCS3D02G290200/TraesCS2A02G230200/TraesCS2A02G154100
8	GO:0015991	GO_0015991	7/732	57/76173	1.28166e-06	5.99178e-05	4.587e-05	7	TraesCS1A02G019000/TraesCS1A02G440200/TraesCS1D02G018300/TraesCS3A02G201100/TraesCS3A02G238700/TraesCS7D02G055700/TraesCS3B02G224800
9	GO:0005773	vacuole	10/732	151/76173	2.34818e-06	9.75798e-05	7.47022e-05	10	TraesCS1A02G019000/TraesCS7A02G493400/TraesCS5B02G388300/TraesCS1D02G018300/TraesCS5B02G166000/TraesCS3A02G201100/TraesCS7B02G140000/TraesCS7D02G480900/TraesCS2D02G117900/TraesCS3B02G224800
10	GO:0016655	"oxidoreductase activity, acting on NAD(P)H, quinone or similar compound as acceptor"	5/732	30/76173	9.44109e-06	0.000330766	0.000253218	5	TraesCS3D02G402500/TraesCS3B02G441000/TraesCS3A02G407200/TraesCS3B02G566000/TraesCS3D02G509100
11	GO:0006850	mitochondrial pyruvate transmembrane transport	4/732	15/76173	1.06128e-05	0.000330766	0.000253218	4	TraesCS4A02G480900/TraesCS2B02G368100/TraesCS7A02G016000/TraesCS1B02G089800
12	GO:0008250	oligosaccharyltransferase complex	4/732	15/76173	1.06128e-05	0.000330766	0.000253218	4	TraesCS4A02G456100/TraesCS7B02G367900/TraesCS1D02G303800/TraesCS1A02G304300
13	GO:0046961	"proton-transporting ATPase activity, rotational mechanism"	5/732	34/76173	1.78584e-05	0.000486829	0.000372692	5	TraesCS1A02G019000/TraesCS1D02G018300/TraesCS3A02G201100/TraesCS3A02G238700/TraesCS3B02G224800
14	GO:0009306	protein secretion	4/732	17/76173	1.82235e-05	0.000486829	0.000372692	4	TraesCS2B02G280000/TraesCS5B02G381600/TraesCS5D02G388000/TraesCS5A02G378000
15	GO:0006890	"retrograde vesicle-mediated transport, Golgi to endoplasmic reticulum"	6/732	63/76173	3.29193e-05	0.000784826	0.000600824	6	TraesCS5D02G565700/TraesCS7A02G410200/TraesCS5B02G559500/TraesCS5D02G436900/TraesCS1B02G295500/TraesCS6A02G248900
16	GO:0003755	peptidyl-prolyl cis-trans isomerase activity	9/732	164/76173	3.35755e-05	0.000784826	0.000600824	9	TraesCS3B02G008100/TraesCS3A02G005900/TraesCS5B02G263800/TraesCS2D02G237600/TraesCS5A02G264500/TraesCS5D02G272100/TraesCS6D02G150200/TraesCS5A02G544800/TraesCS5D02G286500
17	GO:0006662	glycerol ether metabolic process	6/732	67/76173	4.68049e-05	0.00102971	0.000788292	6	TraesCS2D02G559200/TraesCS2B02G389500/TraesCS2A02G372500/TraesCS5A02G448200/TraesCS1B02G339000/TraesCS2D02G368700
18	GO:0005774	vacuolar membrane	12/732	308/76173	5.28006e-05	0.00109708	0.000839869	12	TraesCS1A02G019000/TraesCS4B02G260300/TraesCS2B02G251800/TraesCS1D02G018300/TraesCS5A02G348000/TraesCS4D02G260100/TraesCS3A02G201100/TraesCS3B02G247000/TraesCS2A02G230200/TraesCS5D02G218300/TraesCS2D02G117900/TraesCS3B02G224800
19	GO:0005623	cell	13/732	364/76173	6.34088e-05	0.00124815	0.000955523	13	TraesCS2A02G128800/TraesCS2D02G559200/TraesCS7A02G493400/TraesCS2D02G131300/TraesCS5D02G542400/TraesCS5B02G545100/TraesCS2B02G381600/TraesCS7D02G480900/TraesCS5A02G448200/TraesCS2A02G363600/TraesCS1B02G339000/TraesCS7D02G289300/TraesCS2D02G368700
20	GO:0004869	cysteine-type endopeptidase inhibitor activity	7/732	104/76173	6.97684e-05	0.00130467	0.00099879	7	TraesCS2B02G148400/TraesCS2D02G128900/TraesCS2A02G126100/TraesCS1D02G255800/TraesCS2D02G274900/TraesCS1A02G256400/TraesCS2A02G275900
21	GO:0009535	chloroplast thylakoid membrane	14/732	423/76173	7.56859e-05	0.00134793	0.00103191	14	TraesCS3D02G524200/TraesCS5D02G458200/TraesCS1A02G030700/TraesCS4A02G105900/TraesCS3B02G441000/TraesCS5A02G264500/TraesCS2B02G389500/TraesCS4B02G198100/TraesCS3A02G407200/TraesCS5D02G272100/TraesCS3B02G566000/TraesCS3B02G344200/TraesCS2D02G368700/TraesCS6B02G454500
22	GO:0000275	"mitochondrial proton-transporting ATP synthase complex, catalytic core F(1)"	3/732	10/76173	0.00010085	0.00159878	0.00122395	3	TraesCS3B02G326400/TraesCS3D02G291500/TraesCS3A02G291800
23	GO:0005746	mitochondrial respirasome	3/732	10/76173	0.00010085	0.00159878	0.00122395	3	TraesCS5B02G094200/TraesCS5D02G100600/TraesCS5A02G088200
24	GO:0019722	calcium-mediated signaling	4/732	26/76173	0.00010687	0.00159878	0.00122395	4	TraesCS5A02G093000/TraesCS5D02G105300/TraesCS2D02G564700/TraesCS4D02G179800
25	GO:0033179	"proton-transporting V-type ATPase, V0 domain"	4/732	26/76173	0.00010687	0.00159878	0.00122395	4	TraesCS1A02G019000/TraesCS1D02G018300/TraesCS7D02G055700/TraesCS1B02G022800
26	GO:0004362	glutathione-disulfide reductase activity	3/732	11/76173	0.000137677	0.00198043	0.00151612	3	TraesCS7A02G493400/TraesCS7D02G480900/TraesCS7D02G289300
27	GO:0035434	copper ion transmembrane transport	3/732	13/76173	0.00023524	0.00325852	0.00249456	3	TraesCS5A02G213700/TraesCS5B02G210000/TraesCS5D02G218300
28	GO:0004602	glutathione peroxidase activity	3/732	14/76173	0.000297258	0.0038336	0.00293482	3	TraesCS7A02G150500/TraesCS7D02G152400/TraesCS7B02G054400
29	GO:0005375	copper ion transmembrane transporter activity	3/732	14/76173	0.000297258	0.0038336	0.00293482	3	TraesCS5A02G213700/TraesCS5B02G210000/TraesCS5D02G218300
30	GO:0008047	enzyme activator activity	3/732	15/76173	0.000368919	0.0045992	0.00352091	3	TraesCS2D02G559200/TraesCS2B02G389500/TraesCS2D02G368700
31	GO:0005789	endoplasmic reticulum membrane	11/732	329/76173	0.000397505	0.0047957	0.00367135	11	TraesCS4A02G456100/TraesCS2D02G161400/TraesCS2A02G155600/TraesCS2B02G189000/TraesCS6D02G203200/TraesCSU02G055100/TraesCS6B02G361000/TraesCS5D02G436900/TraesCS2A02G163200/TraesCS2B02G180800/TraesCS6D02G309100
32	GO:0015078	proton transmembrane transporter activity	7/732	140/76173	0.000438504	0.00512502	0.00392346	7	TraesCS1A02G019000/TraesCS1A02G440200/TraesCS1D02G018300/TraesCS3B02G245000/TraesCS3A02G214300/TraesCS7D02G055700/TraesCS1B02G022800
33	GO:0004861	cyclin-dependent protein serine/threonine kinase inhibitor activity	3/732	17/76173	0.000543512	0.0061598	0.00471564	3	TraesCS4B02G360900/TraesCS4D02G332500/TraesCS4B02G337000
34	GO:0098869	cellular oxidant detoxification	7/732	149/76173	0.000635858	0.00699444	0.00535459	7	TraesCSU02G113900/TraesCS6B02G117300/TraesCS1A02G179400/TraesCS2A02G084100/TraesCS7A02G493400/TraesCS7D02G480900/TraesCS7D02G289300
35	GO:0008380	RNA splicing	5/732	72/76173	0.000665125	0.00710734	0.00544102	5	TraesCS3D02G524800/TraesCS7D02G297400/TraesCS3A02G517300/TraesCS3B02G584900/TraesCS7B02G202200
36	GO:0034599	cellular response to oxidative stress	3/732	20/76173	0.000891839	0.00901481	0.00690129	3	TraesCS7A02G493400/TraesCS7D02G480900/TraesCS7D02G289300
37	GO:0052692	raffinose alpha-galactosidase activity	3/732	20/76173	0.000891839	0.00901481	0.00690129	3	TraesCS1B02G181800/TraesCS1A02G164800/TraesCS1D02G161900
38	GO:0008565	obsolete protein transporter activity	3/732	21/76173	0.00103307	0.0100956	0.00772873	3	TraesCS5B02G381600/TraesCS5D02G388000/TraesCS5A02G378000
39	GO:0006869	lipid transport	8/732	210/76173	0.00105275	0.0100956	0.00772873	8	TraesCSU02G057000/TraesCS5D02G463000/TraesCS5A02G147000/TraesCS3B02G062700/TraesCS5A02G452600/TraesCS2D02G168700/TraesCS6B02G347600/TraesCS2B02G187600
40	GO:0033180	"proton-transporting V-type ATPase, V1 domain"	3/732	23/76173	0.00135611	0.0126796	0.00970691	3	TraesCS1A02G440200/TraesCS3A02G201100/TraesCS3B02G224800
41	GO:1902600	proton transmembrane transport	8/732	235/76173	0.0021356	0.0194809	0.0149136	8	TraesCS1A02G019000/TraesCS1A02G440200/TraesCS1D02G018300/TraesCS3A02G201100/TraesCS3A02G238700/TraesCS7D02G055700/TraesCS1B02G022800/TraesCS3B02G224800
42	GO:0071013	catalytic step 2 spliceosome	3/732	28/76173	0.00242071	0.0215559	0.0165021	3	TraesCS7D02G297400/TraesCS3A02G517300/TraesCS7B02G202200
43	GO:0009941	chloroplast envelope	9/732	298/76173	0.00260079	0.0226208	0.0173174	9	TraesCS4A02G011000/TraesCS3B02G441000/TraesCS6A02G319100/TraesCS3B02G345900/TraesCS7D02G327700/TraesCS2B02G389500/TraesCS3A02G407200/TraesCS3B02G470400/TraesCS2D02G368700
44	GO:0000413	protein peptidyl-prolyl isomerization	5/732	99/76173	0.0027517	0.0233894	0.0179058	5	TraesCS3B02G008100/TraesCS3A02G005900/TraesCS2D02G237600/TraesCS6D02G150200/TraesCS5A02G544800
45	GO:0006605	protein targeting	3/732	31/76173	0.00325133	0.0264348	0.0202371	3	TraesCS6A02G150600/TraesCS7A02G499400/TraesCS6D02G140600
46	GO:0047617	acyl-CoA hydrolase activity	3/732	31/76173	0.00325133	0.0264348	0.0202371	3	TraesCS3A02G154700/TraesCS2D02G304600/TraesCS3B02G181000
47	GO:0005794	Golgi apparatus	10/732	369/76173	0.00335629	0.0267075	0.0204459	10	TraesCS2D02G161400/TraesCS7A02G493400/TraesCS5B02G388300/TraesCS3A02G201100/TraesCS4A02G299300/TraesCS7D02G480900/TraesCS5D02G218300/TraesCS3B02G163100/TraesCS2D02G117900/TraesCS3B02G224800
48	GO:0071011	precatalytic spliceosome	3/732	32/76173	0.00356227	0.027756	0.0212486	3	TraesCS7D02G297400/TraesCS3A02G517300/TraesCS7B02G202200
49	GO:0004576	oligosaccharyl transferase activity	2/732	10/76173	0.0039431	0.028916	0.0221367	2	TraesCS4A02G456100/TraesCS2A02G555600
50	GO:0005793	endoplasmic reticulum-Golgi intermediate compartment	2/732	10/76173	0.0039431	0.028916	0.0221367	2	TraesCS2D02G161400/TraesCS5D02G436900
51	GO:0045273	respiratory chain complex II	2/732	10/76173	0.0039431	0.028916	0.0221367	2	TraesCS7B02G220100/TraesCS7A02G319300
52	GO:0019904	protein domain specific binding	3/732	34/76173	0.00423711	0.0304746	0.0233298	3	TraesCS2A02G125600/TraesCS2B02G389500/TraesCS2D02G368700
53	GO:0006635	fatty acid beta-oxidation	3/732	35/76173	0.00460157	0.0324714	0.0248585	3	TraesCS2A02G171700/TraesCS6A02G334000/TraesCS6D02G313200
54	GO:0009052	"pentose-phosphate shunt, non-oxidative branch"	2/732	11/76173	0.00478875	0.0325635	0.024929	2	TraesCS2A02G234900/TraesCS6A02G063200
55	GO:0071806	protein transmembrane transport	2/732	11/76173	0.00478875	0.0325635	0.024929	2	TraesCS7A02G499400/TraesCS6D02G140600
56	GO:0008289	lipid binding	8/732	270/76173	0.00493633	0.0329676	0.0252384	8	TraesCSU02G057000/TraesCS5D02G463000/TraesCS5A02G147000/TraesCS3B02G062700/TraesCS5A02G452600/TraesCS2D02G168700/TraesCS6B02G347600/TraesCS2B02G187600
57	GO:0015031	protein transport	10/732	399/76173	0.00575488	0.0377601	0.0289072	10	TraesCS5B02G381600/TraesCS2A02G187500/TraesCS5D02G388000/TraesCS5D02G565700/TraesCS5A02G378000/TraesCS4A02G299300/TraesCS6D02G101600/TraesCS5B02G559500/TraesCS7A02G499400/TraesCS6D02G140600
58	GO:0009506	plasmodesma	9/732	341/76173	0.00621236	0.0389318	0.0298043	9	TraesCS3B02G543800/TraesCS5A02G093000/TraesCS2A02G084100/TraesCS5D02G105300/TraesCS5A02G348000/TraesCS2D02G564700/TraesCS7A02G327200/TraesCS3B02G543600/TraesCS5D02G218300
59	GO:0009409	response to cold	5/732	120/76173	0.00622599	0.0389318	0.0298043	5	TraesCS2B02G177100/TraesCS2D02G157100/TraesCS2A02G152000/TraesCS1D02G404600/TraesCS1A02G106600
60	GO:0030126	COPI vesicle coat	3/732	39/76173	0.00624574	0.0389318	0.0298043	3	TraesCS5D02G565700/TraesCS5B02G559500/TraesCS1B02G295500
61	GO:0010038	response to metal ion	2/732	13/76173	0.00670546	0.0404491	0.0309658	2	TraesCS2A02G480200/TraesCS2B02G505000
62	GO:0072546	ER membrane protein complex	2/732	13/76173	0.00670546	0.0404491	0.0309658	2	TraesCS5B02G274500/TraesCS1B02G403700
63	GO:0009522	photosystem I	5/732	126/76173	0.00761561	0.0447275	0.0342412	5	TraesCS2B02G133500/TraesCS2D02G115200/TraesCS5A02G256900/TraesCS5D02G265500/TraesCS2A02G114400
64	GO:0000062	fatty-acyl-CoA binding	2/732	14/76173	0.0077735	0.0447275	0.0342412	2	TraesCS7A02G047100/TraesCS7D02G041800
65	GO:0004579	dolichyl-diphosphooligosaccharide-protein glycotransferase activity	2/732	14/76173	0.0077735	0.0447275	0.0342412	2	TraesCS4A02G456100/TraesCS7B02G367900
66	GO:0009817	"defense response to fungus, incompatible interaction"	2/732	15/76173	0.00891266	0.0490196	0.037527	2	TraesCS3B02G441000/TraesCS3A02G407200
67	GO:1990726	Lsm1-7-Pat1 complex	2/732	15/76173	0.00891266	0.0490196	0.037527	2	TraesCS7D02G297400/TraesCS7B02G202200
68	GO:2000280	regulation of root development	2/732	15/76173	0.00891266	0.0490196	0.037527	2	TraesCS3B02G543800/TraesCS3B02G543600
